# Supplementary material for: Crosstalk among proteome, acetylome and succinylome in colon cancer HCT116 cell treated with sodium dichloroacetate
Source: Sci Rep. 2016 Nov 22;6:37478. doi: 10.1038/srep37478 (PMC5118697; doi:10.1038/srep37478)
Supplement: Supplementary Table S4 [file srep37478-s5.xls]

## Sheet: Annotation summary
Protein	Position	Protein name	Gene name	Acetylation Ratio L/H	Protein Ratio L/H	Modified sequence	Mass error [ppm]
A1X283	601	SH3 and PX domain-containing protein 2B	SH3PXD2B	0.968148	1.29017	_NDMGLECGHK(ac)VLAK_	0.42463
A1X283	619	SH3 and PX domain-containing protein 2B	SH3PXD2B	0.645161	1.29017	_SK(ac)TDLPEEKPDATPQNPFLK_	-0.3599
A4D1E9	222	GTP-binding protein 10	GTPBP10	0.323981		_FLK(ac)HIER_	-0.9217
A6NDY0	182	Embryonic polyadenylate-binding protein 2	PABPN1L	1.11102		_VTILCDK(ac)FSGHPK_	0.83654
A6NHR9	80	Structural maintenance of chromosomes flexible hinge domain-containing protein 1	SMCHD1	1.08831	1.02596	_K(ac)EITCDNFDETVK_	-1.6012
A6NL28	91			0.963484	0.890155	_EAK(ac)HIAEEADR_	0.76401
Q9NWY4	27	UPF0609 protein C4orf27	C4orf27	0.790139		_SK(ac)FCEADVSSDLR_	-0.085985
Q99613	553	Eukaryotic translation initiation factor 3 subunit C	EIF3C		0.877886	_LCK(ac)YIYAK_	-0.96059
C9JLW8	79	Protein FAM195B	FAM195B	1.23622	1.48613	_TFK(ac)PIDLSDLK_	-1.2507
Q9BQE3	401	Tubulin alpha-1C chain	TUBA1C	1.0163	0.959141	_FDLMYAK(ac)R_	-0.016101
Q9BQE3	394	Tubulin alpha-1C chain	TUBA1C	1.04816	0.959141	_LDHK(ac)FDLMYAK_	-2.7422
Q9BQE3	60	Tubulin alpha-1C chain	TUBA1C	1.94209	0.959141	_TIGGGDDSFNTFFSETGAGK(ac)HVPR_	-1.597
P05787	464	Keratin, type II cytoskeletal 8	KRT8	2.23629	1.07816	_AVVVK(ac)K(ac)IETR_	1.0259
P05787	465	Keratin, type II cytoskeletal 8	KRT8	2.23629	1.07816	_AVVVK(ac)K(ac)IETR_	1.0259
P05787	207	Keratin, type II cytoskeletal 8	KRT8	3.54723	1.07816	_DVDEAYMNK(ac)VELESR_	-0.46861
P05787	108	Keratin, type II cytoskeletal 8	KRT8	0.827746	1.07816	_FASFIDK(ac)VR_	0.079261
P05787	117	Keratin, type II cytoskeletal 8	KRT8	0.823995	1.07816	_FLEQQNK(ac)MLETK_	2.3765
P05787	122	Keratin, type II cytoskeletal 8	KRT8	3.59015	1.07816	_M(ox)LETK(ac)WSLLQQQK_	2.5277
P05787	130	Keratin, type II cytoskeletal 8	KRT8	3.71733	1.07816	_WSLLQQQK(ac)TAR_	2.5258
P05787	178	Keratin, type II cytoskeletal 8	KRT8	1.73968	1.07816	_NK(ac)YEDEINKR_	-1.8211
P05787	158	Keratin, type II cytoskeletal 8	KRT8	1.56043	1.07816	_QLETLGQEK(ac)LK_	0.46538
P05787	304	Keratin, type II cytoskeletal 8	KRT8	0.849257	1.07816	_TK(ac)TEISEMNR_	-0.36074
P05787	101	Keratin, type II cytoskeletal 8	KRT8	0.787526	1.07816	_TLNNK(ac)FASFIDK_	-1.8927
P05787	295	Keratin, type II cytoskeletal 8	KRT8	1.50743	1.07816	_YEELQSLAGK(ac)HGDDLRR_	1.1511
P08727	118	Keratin, type I cytoskeletal 19	KRT19	0.597836		_DWYQK(ac)QGPGPSR_	1.8023
P08727	370	Keratin, type I cytoskeletal 19	KRT19	1.46535		_LMDIK(ac)SR_	0.57781
P08727	168	Keratin, type I cytoskeletal 19	KRT19	2.68774		_TK(ac)FETEQALR_	-1.5109
P08729	122	Keratin, type II cytoskeletal 7	KRT7	3.91068	1.76735	_LLETK(ac)WTLLQEQK_	1.3007
P63261	50	Actin, cytoplasmic 2	ACTG1	1.03568	1.02797	_HQGVMVGMGQK(ac)DSYVGDEAQSK_	1.7621
P63261	328	Actin, cytoplasmic 2	ACTG1	1.14671	1.02797	_IK(ac)IIAPPER_	0.52121
P99999	74	Cytochrome c	CYCS	1.37323	1.00695	_K(ac)YIPGTK_	0.49385
Q13838	53	Spliceosome RNA helicase DDX39B	DDX39B	2.15657	1.10567	_DFLLK(ac)PELLR_	0.40935
O00148	190	ATP-dependent RNA helicase DDX39A	DDX39A	1.14716	0.84832	_NVK(ac)HFVLDECDK_	-0.90531
Q13838	334	Spliceosome RNA helicase DDX39B	DDX39B	0.792581	1.10567	_YQQFK(ac)DFQR_	0.35667
O00154	198	Cytosolic acyl coenzyme A thioester hydrolase	ACOT7	1.27102	1.06521	_YEAQK(ac)LER_	-0.42376
O00159	486	Unconventional myosin-Ic	MYO1C	0.893416	1.03184	_IICDLVEEK(ac)FK_	0.52493
O00193	174	Small acidic protein	SMAP	1.00493	1.10648	_SNYK(ac)MMFVK_	0.08741
O00330	194	Pyruvate dehydrogenase protein X component, mitochondrial	PDHX	1.29678	1.27987	_NILEK(ac)HSLDASQGTATGPR_	1.3627
O00330	491	Pyruvate dehydrogenase protein X component, mitochondrial	PDHX	1.5965	1.27987	_SFK(ac)ANLENPIR_	0.098724
Q9UBW5	27	Bridging integrator 2	BIN2	0.355404		_AQEK(ac)VLQK_	-1.2269
O00515	199	Ladinin-1	LAD1	0.61954	1.00822	_SLVSDK(ac)TSISEK_	0.69508
O00571	55	ATP-dependent RNA helicase DDX3X	DDX3X	0.558036	0.770238	_GFYDK(ac)DSSGWSSSK_	0.83542
O00571	81	ATP-dependent RNA helicase DDX3X	DDX3X	0.890789	0.770238	_GK(ac)SSFFSDR_	-0.81653
O00571	118	ATP-dependent RNA helicase DDX3X	DDX3X	0.8371	0.770238	_SGFGK(ac)FER_	-0.33121
O14497	1880	AT-rich interactive domain-containing protein 1A	ARID1A	1.4761	0.866551	_K(ac)HVTTAEGTPGTTDQEGPPPDGPPEK_	-0.63112
O14737	20	Programmed cell death protein 5	PDCD5	0.966837	0.984252	_LAELQAK(ac)HGDPGDAAQQEAK_	0.61448
O14737	110	Programmed cell death protein 5	PDCD5	0.976276	0.984252	_TTTVK(ac)FNR_	-0.17011
O14818	52	Proteasome subunit alpha type-7	PSMA7	0.657203	1.0117	_SVAK(ac)LQDER_	-0.29731
O14904	246	Protein Wnt-9a	WNT9A	1.10209		_HK(ac)YETALK_	-0.90781
O14979	311	Heterogeneous nuclear ribonucleoprotein D-like	HNRNPDL	0.855213	0.785238	_VAQPK(ac)EVYR_	0.24963
O14980	693	Exportin-1	XPO1	1.17961	1.02844	_QLGSILK(ac)TNVR_	-2.9206
O15042	80	U2 snRNP-associated SURP motif-containing protein	U2SURP	0.616371	0.866551	_PLLENK(ac)LK_	-0.68237
O15083	430	ERC protein 2	ERC2	0.547016		_SHSK(ac)FMK_	0.085743
O15143	233	Actin-related protein 2/3 complex subunit 1B	ARPC1B	1.50503	1.03041	_VAWVSHDSTVCLADADK(ac)K_	-2.4845
O15212	15	Prefoldin subunit 6	PFDN6	0.834237	1.03789	_LQGEVEK(ac)YQQLQK_	0.63962
O15226	50	NF-kappa-B-repressing factor	NKRF	1.02938	0.941088	_QAGSK(ac)FHAR_	0.2453
O15235	129	28S ribosomal protein S12, mitochondrial	MRPS12	1.06112		_GK(ac)YDCGHVQK_	-0.12009
O15355	172	Protein phosphatase 1G	PPM1G	0.906783	1.10363	_GPPHSK(ac)SGGGTGEEPGSQGLNGEAGPEDSTR_	-1.4867
O15355	539	Protein phosphatase 1G	PPM1G	0.922594	1.10363	_KLEEVLSTEGAEENGNSDK(ac)K_	-0.10312
O15371	142	Eukaryotic translation initiation factor 3 subunit D	EIF3D	1.02577	0.948857	_FQK(ac)QFGVR_	-0.4106
O15371	153	Eukaryotic translation initiation factor 3 subunit D	EIF3D	0.717463	0.948857	_WDQK(ac)SQKPR_	-0.036145
O43143	230	Putative pre-mRNA-splicing factor ATP-dependent RNA helicase DHX15	DHX15	1.31308	1.08463	_FEDCSSAK(ac)TILK_	0.2667
O43143	754	Putative pre-mRNA-splicing factor ATP-dependent RNA helicase DHX15	DHX15	1.14638	1.08463	_TCTDIK(ac)PEWLVK_	1.1674
O43242	80	26S proteasome non-ATPase regulatory subunit 3	PSMD3	1.00636	1.0006	_EHVK(ac)QLEK_	0.64466
O43252	9	Bifunctional 3'-phosphoadenosine 5'-phosphosulfate synthase 1	PAPSS1	0.974374	1.23982	_(ac)MEIPGSLCK(ac)K_	-0.91497
O43324	138	Eukaryotic translation elongation factor 1 epsilon-1	EEF1E1	0.998901	0.874126	_EK(ac)YLNVSR_	0.0096756
O43390	366	Heterogeneous nuclear ribonucleoprotein R	HNRNPR	0.759071	0.998702	_SFSEFGK(ac)LER_	0.82258
O43390	341	Heterogeneous nuclear ribonucleoprotein R	HNRNPR	1.04522	0.998702	_VK(ac)VLFVR_	-1.0562
O43399	165	Tumor protein D54	TPD52L2	1.02641	1.09527	_NSATFK(ac)SFEDR_	1.9302
O43491	514	Band 4.1-like protein 2	EPB41L2	0.974184	0.96768	_FLTLGSK(ac)FR_	-0.74355
O43502	72	DNA repair protein RAD51 homolog 3	RAD51C	0.958865	1.07007	_ECLTNK(ac)PR_	0.54625
O43524	259	Forkhead box protein O3	FOXO3	1.32529		_AVSMDNSNK(ac)YTK_	0.071074
O43524	242	Forkhead box protein O3	FOXO3	1.01183		_SSWWIINPDGGK(ac)SGK_	-0.49242
O43670	381	BUB3-interacting and GLEBS motif-containing protein ZNF207	ZNF207	2.24916	0.882457	_AQLPK(ac)YQR_	1.8145
O43684	179	Mitotic checkpoint protein BUB3	BUB3	1.16666	0.798467	_ESSLK(ac)YQTR_	1.9905
O43707	114	Alpha-actinin-4	ACTN4	0.852079	1.05654	_INNVNK(ac)ALDFIASK_	0.99039
O43707	455	Alpha-actinin-4	ACTN4	0.966464	1.05654	_K(ac)HEAFESDLAAHQDR_	0.098373
O43707	417	Alpha-actinin-4	ACTN4	1.01977	1.05654	_LDHLAEK(ac)FR_	-1.0493
O43707	622	Alpha-actinin-4	ACTN4	0.834585	1.05654	_LSGSNPYTTVTPQIINSK(ac)WEK_	0.25779
O43719	245	HIV Tat-specific factor 1	HTATSF1	1.25464	1.0335	_LSMQQK(ac)QLDWRPER_	1.1988
O43719	297	HIV Tat-specific factor 1	HTATSF1	0.897344	1.0335	_VECSK(ac)FGQIR_	-1.0405
O43765	160	Small glutamine-rich tetratricopeptide repeat-containing protein alpha	SGTA	1.06278	0.904732	_AICIDPAYSK(ac)AYGR_	2.1532
P56211	58	cAMP-regulated phosphoprotein 19	ARPP19	1.58834	1.05452	_GQK(ac)YFDSGDYNMAK_	0.44018
O43776	60	Asparagine--tRNA ligase, cytoplasmic	NARS	0.75466	1.28446	_WNVISK(ac)SQLK_	-0.18698
O43809	23	Cleavage and polyadenylation specificity factor subunit 5	NUDT21	0.844024	0.930839	_GVTQFGNK(ac)YIQQTKPLTLER_	0.13158
O43920	101	NADH dehydrogenase [ubiquinone] iron-sulfur protein 5	NDUFS5	2.24992	1.07401	_YTPPPHHIGK(ac)GEPRP_	-0.20289
O60281	1117	Zinc finger protein 292	ZNF292	1.42929	0.801089	_TYNSSQSIGK(ac)HMK_	0.5786
O60437	12	Periplakin	PPL	2.01159	1.9994	_GK(ac)YSPTVQTR_	-0.27761
O60506	363	Heterogeneous nuclear ribonucleoprotein Q	SYNCRIP	0.896218	0.911245	_AFSQFGK(ac)LER_	1.7733
O60563	492	Cyclin-T1	CCNT1	0.671411	0.884251	_VHAAADK(ac)HNSVEDSVTK_	0.28194
O60573	4	Eukaryotic translation initiation factor 4E type 2	EIF4E2	0.537057	0.996016	_(ac)MNNK(ac)FDALK_	-0.049402
O60664	65	Perilipin-3	PLIN3	0.800256	1.52896	_TVCDAAEK(ac)GVR_	0.66339
O60832	379	H/ACA ribonucleoprotein complex subunit 4	DKC1		1.02119	_K(ac)WGLGPK_	-1.3414
O60869	93	Endothelial differentiation-related factor 1	EDF1	1.1332	0.757461	_GLTQK(ac)DLATK_	0.73167
O75083	95	WD repeat-containing protein 1	WDR1	1.2012	1.0907	_EHLLK(ac)YEYQPFAGK_	0.19659
O75167	319	Phosphatase and actin regulator 2	PHACTR2	0.566765		_LEQTVPGAEEQNTGK(ac)FK_	1.1124
O75347	23	Tubulin-specific chaperone A	TBCA	1.08003	1.00361	_EK(ac)VMYEK_	0.30583
O75367	285	Core histone macro-H2A.1	H2AFY	0.992851	1.04541	_FVIHCNSPVWGADK(ac)CEELLEK_	0.18449
O75369	1005	Filamin-B	FLNB	0.916086	1.20869	_ENSTAK(ac)FIPR_	-1.4471
O75369	2170	Filamin-B	FLNB	0.896941	1.20869	_FVPQEMGVHTVSVK(ac)YR_	1.8781
O75369	6	Filamin-B	FLNB	0.700624	1.20869	_PVTEK(ac)DLAEDAPWK_	0.41639
O75390	327	Citrate synthase, mitochondrial	CS	1.35133	1.00035	_DVSDEK(ac)LR_	0.46973
O75390	366	Citrate synthase, mitochondrial	CS	1.21674	1.00035	_EFALK(ac)HLPNDPMFK_	-0.28903
O75390	450	Citrate synthase, mitochondrial	CS	1.53428	1.00035	_PK(ac)SMSTEGLMK_	-0.64657
O75400	196	Pre-mRNA-processing factor 40 homolog A	PRPF40A	1.00734	0.907935	_SDSGK(ac)PYYYNSQTK_	0.088487
O75439	219	Mitochondrial-processing peptidase subunit beta	PMPCB	1.4563	0.919202	_TILGPTENIK(ac)SISR_	-0.09244
O75475	422	PC4 and SFRS1-interacting protein	PSIP1	0.847673	1.03999	_STMLYNK(ac)FK_	0.82386
O75534	758	Cold shock domain-containing protein E1	CSDE1	0.615536	0.600456	_LK(ac)NITLDDASAPR_	1.4424
O75586	236	Mediator of RNA polymerase II transcription subunit 6	MED6	0.934056		_NVQQTVSAK(ac)GPPEK_	-0.67293
O75815	5	Breast cancer anti-estrogen resistance protein 3	BCAR3	0.699105		_(ac)AAGK(ac)FASLPR_	0.4531
O75821	212	Eukaryotic translation initiation factor 3 subunit G	EIF3G	1.07005	0.900657	_TGK(ac)YVPPSLR_	0.08468
O75874	115	Isocitrate dehydrogenase [NADP] cytoplasmic	IDH1	1.21956	1.16178	_EAIICK(ac)NIPR_	-1.3083
O75947	72	ATP synthase subunit d, mitochondrial	ATP5H	1.34953	1.15409	_AGLVDDFEK(ac)K_	1.3834
O75947	117	ATP synthase subunit d, mitochondrial	ATP5H	1.32477	1.15409	_IVEYEK(ac)EMEK_	-0.51642
O75947	149	ATP synthase subunit d, mitochondrial	ATP5H	1.36203	1.15409	_K(ac)YPYWPHQPIENL_	-0.29983
O76021	461	Ribosomal L1 domain-containing protein 1	RSL1D1	0.764701	0.895736	_KPEAK(ac)FFTTPSK_	0.88138
O76021	311	Ribosomal L1 domain-containing protein 1	RSL1D1	0.561199	0.895736	_K(ac)TASVLSK_	0.39196
O76021	120	Ribosomal L1 domain-containing protein 1	RSL1D1	0.960892	0.895736	_LLNK(ac)HGIK_	-1.6799
O76021	385	Ribosomal L1 domain-containing protein 1	RSL1D1	0.521948	0.895736	_VEIQK(ac)HATGK_	0.17506
O76021	188	Ribosomal L1 domain-containing protein 1	RSL1D1	0.727802	0.895736	_VPVSVNLLSK(ac)NLSR_	1.5371
O76094	504	Signal recognition particle subunit SRP72	SRP72	1.08508	0.962094	_ALSK(ac)HLPSSDSMSLK_	-0.5549
O94762	876	ATP-dependent DNA helicase Q5	RECQL5	0.617971	0.775254	_PSAK(ac)PSVVAEVK_	1.0562
O94776	531	Metastasis-associated protein MTA2	MTA2	0.556359	0.82149	_DLVAQAPLK(ac)PK_	1.1683
O94826	185	Mitochondrial import receptor subunit TOM70	TOMM70A	1.20359	1.03897	_AVELNPK(ac)YVK_	0.074306
O95070	13	Protein YIF1A	YIF1A	1.48571	1.29006	_(ac)AYHSGYGAHGSK(ac)HR_	0.041794
O95139	66	NADH dehydrogenase [ubiquinone] 1 beta subcomplex subunit 6	NDUFB6	1.9692	1.23899	_MVHGVYK(ac)K_	0.41479
O95159	234	Zinc finger protein-like 1	ZFPL1	1.16251		_TPGLHGDCDDDK(ac)YR_	2.128
O95218	19	Zinc finger Ran-binding domain-containing protein 2	ZRANB2	0.755744	1.19949	_K(ac)CGNVNFAR_	-0.48727
O95218	92	Zinc finger Ran-binding domain-containing protein 2	ZRANB2	0.947149	1.19949	_SECNMCNTPK(ac)YAK_	-1.3442
O95218	18	Zinc finger Ran-binding domain-containing protein 2	ZRANB2	0.862962	1.19949	_VSDGDWICPDK(ac)K_	-0.93338
O95299	338	NADH dehydrogenase [ubiquinone] 1 alpha subcomplex subunit 10, mitochondrial	NDUFA10	2.11216	1.07711	_K(ac)YSPGYNTEVGDK_	0.27684
O95373	1009	Importin-7	IPO7	1.19573	0.906208	_AAHESK(ac)MIEK_	-0.27436
O95373	1013	Importin-7	IPO7	0.917179	0.906208	_MIEK(ac)HGGYK_	-1.1591
O95394	350	Phosphoacetylglucosamine mutase	PGM3	1.84802	1.61645	_VPVYCTK(ac)TGVK_	0.053305
O95573	220	Long-chain-fatty-acid--CoA ligase 3	ACSL3	0.736052	0.83654	_ELLQTK(ac)LK_	0.70033
O95671	41	N-acetylserotonin O-methyltransferase-like protein	ASMTL	1.41822	1.8355	_FEVVPSK(ac)FK_	-0.33604
O95696	23	Bromodomain-containing protein 1	BRD1	1.28545		_HPSSPCSVK(ac)HSPTR_	0.44358
O95757	68	Heat shock 70 kDa protein 4L	HSPA4L	1.13738	1.07428	_NTIHGFK(ac)K_	0.099685
O95816	111	BAG family molecular chaperone regulator 2	BAG2	1.04192	0.967961	_NPQQQESLK(ac)HATR_	0.82083
P00338	318	L-lactate dehydrogenase A chain	LDHA	1.11737	1.09168	_K(ac)SADTLWGIQK_	-1.2916
P00367	480	Glutamate dehydrogenase 1, mitochondrial	GLUD1	1.05797	1.12274	_FGK(ac)HGGTIPIVPTAEFQDR_	-0.91004
P00367	457	Glutamate dehydrogenase 1, mitochondrial	GLUD1	0.976849	1.12274	_LTFK(ac)YER_	-0.17287
P00441	123	Superoxide dismutase [Cu-Zn]	SOD1	0.336598	1.40795	_TLVVHEK(ac)ADDLGK_	0.73618
P00505	90	Aspartate aminotransferase, mitochondrial	GOT2	1.35371	1.03187	_KAEAQIAAK(ac)NLDK_	-2.1349
P00505	73	Aspartate aminotransferase, mitochondrial	GOT2	1.24923	1.03187	_DDNGK(ac)PYVLPSVR_	-0.91227
P00505	296	Aspartate aminotransferase, mitochondrial	GOT2	1.43256	1.03187	_VGAFTMVCK(ac)DADEAK_	-0.78658
P00558	216	Phosphoglycerate kinase 1	PGK1	1.3788	1.29793	_ALESPERPFLAILGGAK(ac)VADK_	0.21039
P00558	220	Phosphoglycerate kinase 1	PGK1	1.45775	1.29793	_VADK(ac)IQLINNMLDK_	0.7973
P00558	97	Phosphoglycerate kinase 1	PGK1	0.775194	1.29793	_DVLFLK(ac)DCVGPEVEK_	0.83901
P00558	323	Phosphoglycerate kinase 1	PGK1	1.20874	1.29793	_K(ac)YAEAVTR_	0.69238
P00558	91	Phosphoglycerate kinase 1	PGK1	1.11323	1.29793	_SLLGK(ac)DVLFLK_	-0.12911
P00568	27	Adenylate kinase isoenzyme 1	AK1	1.09855	1.29916	_GTQCEK(ac)IVQK_	1.7627
P01106	148	Myc proto-oncogene protein	MYC	0.592874		_LVSEK(ac)LASYQAAR_	-2.4352
P68871	145	Hemoglobin subunit beta	HBB	9.52381		_VVAGVANALAHK(ac)YH_	-0.95986
P02545	265	Prelamin-A/C	LMNA	1.2063	1.05296	_ELEK(ac)TYSAK_	3.7878
P02545	270	Prelamin-A/C	LMNA	1.06895	1.05296	_TYSAK(ac)LDNAR_	-1.2417
P02545	457	Prelamin-A/C	LMNA	0.962001	1.05296	_NK(ac)SNEDQSMGNWQIK_	0.1975
P02545	450	Prelamin-A/C	LMNA	0.590598	1.05296	_VAVEEVDEEGK(ac)FVR_	0.47371
P02686	147	Myelin basic protein	MBP	1.75546		_HGSK(ac)YLATASTMDHAR_	0.36473
P02786	128	Transferrin receptor protein 1	TFRC		0.446907	_LYWDDLK(ac)R_	-0.25228
P04075	312	Fructose-bisphosphate aldolase A	ALDOA	1.25475	1.13929	_ALQASALK(ac)AWGGK_	-0.025563
P04075	230	Fructose-bisphosphate aldolase A	ALDOA	1.24137	1.13929	_ALSDHHIYLEGTLLK(ac)PNMVTPGHACTQK_	0.54078
P04075	147	Fructose-bisphosphate aldolase A	ALDOA	1.38043	1.13929	_DGADFAK(ac)WR_	-1.8374
P04080	91	Cystatin-B	CSTB	1.33133	1.51126	_AK(ac)HDELTYF_	-0.86113
P04083	250	Annexin A1	ANXA1	1.14862	1.3681	_HDMNK(ac)VLDLELK_	-0.43863
P04083	287	Annexin A1	ANXA1	1.12754	1.3681	_LHQAMK(ac)GVGTR_	1.1639
P04083	185	Annexin A1	ANXA1	1.11598	1.3681	_NALLSLAK(ac)GDR_	0.67061
P04083	312	Annexin A1	ANXA1	1.25953	1.3681	_SEIDMNDIK(ac)AFYQK_	0.27689
P04083	239	Annexin A1	ANXA1	1.11595	1.3681	_VFQK(ac)YTK_	1.385
P04083	245	Annexin A1	ANXA1	1.0813	1.3681	_YSK(ac)HDMNK_	-0.040876
P04179	130	Superoxide dismutase [Mn], mitochondrial	SOD2	1.25145	1.05608	_DFGSFDK(ac)FK_	0.82657
P04181	66	Ornithine aminotransferase, mitochondrial	OAT	0.908513	0.771784	_GK(ac)GIYLWDVEGR_	0.1121
P04183	180	Thymidine kinase, cytosolic	TK1	1.10626	0.370631	_EVEVIGGADK(ac)YHSVCR_	-1.1864
P04406	215	Glyceraldehyde-3-phosphate dehydrogenase	GAPDH	1.16704	1.01121	_GALQNIIPASTGAAK(ac)AVGK_	-3.3965
P04406	254	Glyceraldehyde-3-phosphate dehydrogenase	GAPDH	1.50299	1.01121	_PAK(ac)YDDIKK_	0.18344
P04406	194	Glyceraldehyde-3-phosphate dehydrogenase	GAPDH	1.5172	1.01121	_TVDGPSGK(ac)LWR_	-0.42665
P04406	139	Glyceraldehyde-3-phosphate dehydrogenase	GAPDH	1.55128	1.01121	_VIISAPSADAPMFVMGVNHEK(ac)YDNSLK_	1.5691
P04406	334	Glyceraldehyde-3-phosphate dehydrogenase	GAPDH	1.27057	1.01121	_VVDLMAHMASK(ac)E_	1.5238
P04406	263	Glyceraldehyde-3-phosphate dehydrogenase	GAPDH	1.5152	1.01121	_VVK(ac)QASEGPLK_	1.8941
P04424	7	Argininosuccinate lyase	ASL	0.718184	1.15999	_(ac)ASESGK(ac)LWGGR_	0.4575
P04632	179	Calpain small subunit 1	CAPNS1	1.03459	1.11324	_WQAIYK(ac)QFDTDR_	2.3618
P04843	538	Dolichyl-diphosphooligosaccharide--protein glycosyltransferase subunit 1	RPN1	0.977995	0.972668	_LK(ac)TEGSDLCDR_	1.6766
Q93077	96	Histone H2A type 1-C	HIST1H2AC	0.753352		_NDEELNK(ac)LLGR_	-0.1585
P05023	9	Sodium/potassium-transporting ATPase subunit alpha-1	ATP1A1	0.807885	0.936505	_DK(ac)YEPAAVSEQGDKK_	0.59635
P05023	625	Sodium/potassium-transporting ATPase subunit alpha-1	ATP1A1		0.936505	_VIMVTGDHPITAK(ac)AIAK_	0.49378
P05141	163	ADP/ATP translocase 2	SLC25A5	1.30273	0.952744	_GLGDCLVK(ac)IYK_	0.9688
P05141	166	ADP/ATP translocase 2	SLC25A5	1.26976	0.952744	_IYK(ac)SDGIK_	-1.0977
P05141	147	ADP/ATP translocase 2	SLC25A5	1.24421	0.952744	_LAADVGK(ac)AGAER_	0.14411
P05141	43	ADP/ATP translocase 2	SLC25A5	1.44413	0.952744	_LLLQVQHASK(ac)QITADK_	0.44458
P05141	105	ADP/ATP translocase 2	SLC25A5	1.35934	0.952744	_QIFLGGVDK(ac)R_	-1.3857
P05141	92	ADP/ATP translocase 2	SLC25A5	1.35969	0.952744	_YFPTQALNFAFK(ac)DK_	0.38164
P05141	96	ADP/ATP translocase 2	SLC25A5	1.34034	0.952744	_YK(ac)QIFLGGVDK_	0.10249
P05455	328	Lupus La protein	SSB	0.894294	1.15576	_IIEDQQESLNK(ac)WK_	1.9603
P05556	794	Integrin beta-1	ITGB1	0.856018	0.9998	_SAVTTVVNPK(ac)YEGK_	0.12994
P05783	417	Keratin, type I cytoskeletal 18	KRT18	2.27619	1.07599	_IVDGK(ac)VVSETNDTK(ac)VLR_	-2.0137
P05783	426	Keratin, type I cytoskeletal 18	KRT18	0.819672	1.07599	_VVSETNDTK(ac)VLR_	1.7633
P05783	317	Keratin, type I cytoskeletal 18	KRT18	0.970874	1.07599	_NLK(ac)ASLENSLR_	0.9522
P05783	247	Keratin, type I cytoskeletal 18	KRT18	3.36101	1.07599	_SQDLAK(ac)IMADIR_	-1.4644
P05783	167	Keratin, type I cytoskeletal 18	KRT18	2.94023	1.07599	_VK(ac)YETELAMR_	1.923
P06400	265	Retinoblastoma-associated protein	RB1	0.612445	0.751145	_IAK(ac)QLENDTR_	0.2062
P06454	15	Prothymosin alpha	PTMA	0.972668	1.90389	_(ac)SDAAVDTSSEITTK(ac)DLK_	-1.2461
P06493	33	Cyclin-dependent kinase 1	CDK1	0.998303	0.672993	_TTGQVVAM(ox)K(ac)K_	0.9797
P06576	124	ATP synthase subunit beta, mitochondrial	ATP5B	1.7614	1.0832	_GQK(ac)VLDSGAPIK_	0.72212
P06703	47	Protein S100-A6	S100A6	1.17585	1.86064	_ELTIGSK(ac)LQDAEIAR_	1.3743
P06733	126	Alpha-enolase	ENO1	1.31655	1.13452	_AGAVEK(ac)GVPLYR_	-0.95021
P06733	71	Alpha-enolase	ENO1	1.12915	1.13452	_AVEHINK(ac)TIAPALVSK_	0.76705
P06733	228	Alpha-enolase	ENO1	1.15938	1.13452	_EGLELLK(ac)TAIGK_	-0.33039
P06733	64	Alpha-enolase	ENO1	1.14704	1.13452	_GVSK(ac)AVEHINK_	-0.45906
P06733	406	Alpha-enolase	ENO1	1.10319	1.13452	_LAK(ac)YNQLLR_	0.53132
P06733	89	Alpha-enolase	ENO1	1.16128	1.13452	_LNVTEQEK(ac)IDK_	0.63618
P06733	256	Alpha-enolase	ENO1	1.17336	1.13452	_SGK(ac)YDLDFK_	1.3984
P06733	262	Alpha-enolase	ENO1	1.12414	1.13452	_YDLDFK(ac)SPDDPSR_	-0.28708
P06733	5	Alpha-enolase	ENO1	1.1548	1.13452	_(ac)SILK(ac)IHAR_	-1.3187
P06737	29	Glycogen phosphorylase, liver form	PYGL	1.2069	1.22985	_GIVGVENVAELK(ac)K_	-0.7301
P06737	421	Glycogen phosphorylase, liver form	PYGL	0.95648	1.22985	_IVALFPK(ac)DVDR_	0.69437
P06744	234	Glucose-6-phosphate isomerase	GPI	0.94697	1.28388	_EWFLQAAK(ac)DPSAVAK_	0.23491
P06744	130	Glucose-6-phosphate isomerase	GPI	1.04017	1.28388	_MK(ac)SFCQR_	1.2077
P06744	142	Glucose-6-phosphate isomerase	GPI	1.25058	1.28388	_SGDWK(ac)GYTGK_	1.2827
P06744	366	Glucose-6-phosphate isomerase	GPI	1.04593	1.28388	_YITK(ac)SGTR_	1.0222
P06748	27	Nucleophosmin	NPM1	1.0084	0.907441	_ADK(ac)DYHFK_	-0.96341
P06748	32	Nucleophosmin	NPM1	0.923617	0.907441	_ADKDYHFK(ac)VDNDENEHQLSLR_	0.11728
P06748	150	Nucleophosmin	NPM1	0.809913	0.907441	_SAPGGGSK(ac)VPQK_	-0.13939
P06748	267	Nucleophosmin	NPM1	0.884956	0.907441	_VEAK(ac)FINYVK_	-3.3837
P06899	121	Histone H2B type 1-J	HIST1H2BJ	1.04605		_AVTK(ac)YTSAK_	0.060046
Q99879	117	Histone H2B type 1-M	HIST1H2BM	0.853825		_HAVSEGTK(ac)AVTK_	1.4042
Q16778	17	Histone H2B type 2-E	HIST2H2BE		0.924129	_K(ac)AVTK(ac)AQK_	0.18928
Q16778	21	Histone H2B type 2-E	HIST2H2BE		0.924129	_K(ac)AVTK(ac)AQK_	0.18928
Q99879	86	Histone H2B type 1-M	HIST1H2BM	0.801667		_LAHYNK(ac)R_	0.61011
Q99879	109	Histone H2B type 1-M	HIST1H2BM	0.880282		_LLLPGELAK(ac)HAVSEGTK_	-1.2853
Q16778	6	Histone H2B type 2-E	HIST2H2BE	0.39185	0.924129	_PEPAK(ac)SAPAPK(ac)K_	-0.20699
Q16778	12	Histone H2B type 2-E	HIST2H2BE	0.256456	0.924129	_PEPAK(ac)SAPAPK(ac)K_	-0.20699
Q99879	47	Histone H2B type 1-M	HIST1H2BM	0.945716		_VLK(ac)QVHPDTGISSK_	-0.21024
P07108	55	Acyl-CoA-binding protein	DBI	1.23834	1.1628	_AK(ac)WDAWNELK_	1.2702
P07108	77	Acyl-CoA-binding protein	DBI	1.34313	1.1628	_AYINK(ac)VEELK_	0.44599
P07108	19	Acyl-CoA-binding protein	DBI	1.19187	1.1628	_TK(ac)PSDEEMLFIYGHYK_	0.56432
P07195	156	L-lactate dehydrogenase B chain	LDHB	1.11404	1.05412	_LSGLPK(ac)HR_	2.2724
P07237	65	Protein disulfide-isomerase	P4HB	1.04768	0.979432	_ALAPEYAK(ac)AAGK_	-1.1454
P07237	385	Protein disulfide-isomerase	P4HB	0.964692	0.979432	_NFEDVAFDEK(ac)K_	0.77751
P07237	467	Protein disulfide-isomerase	P4HB		0.979432	_TLDGFK(ac)K_	-0.18763
P07355	152	Annexin A2	ANXA2	0.955292	0.912242	_EMYK(ac)TDLEK_	0.75918
P07355	302	Annexin A2	ANXA2	1.04058	0.912242	_SEVDMLK(ac)IR_	-2.0095
P07355	227	Annexin A2	ANXA2	1.03238	0.912242	_SVPHLQK(ac)VFDR_	0.63801
P07355	115	Annexin A2	ANXA2	1.13338	0.912242	_TPAQYDASELK(ac)ASMK_	2.1011
P07355	148	Annexin A2	ANXA2	0.955475	0.912242	_VYK(ac)EMYK_	-1.0479
P07437	58	Tubulin beta chain	TUBB	1.36915	0.97561	_ISVYYNEATGGK(ac)YVPR_	0.15013
P07737	108	Profilin-1	PFN1	1.15259	1.12252	_TDK(ac)TLVLLMGK_	0.60187
P07814	907	Bifunctional glutamate/proline--tRNA ligase	EPRS	1.02429	1.20492	_VLFDK(ac)VASQGEVVR_	0.62124
P07900	283	Heat shock protein HSP 90-alpha	HSP90AA1	0.891663	0.913993	_EK(ac)YIDQEELNK_	-0.58112
P07900	292	Heat shock protein HSP 90-alpha	HSP90AA1	1.07476	0.913993	_YIDQEELNK(ac)TK_	1.7716
P07900	489	Heat shock protein HSP 90-alpha	HSP90AA1	1.07359	0.913993	_ENQK(ac)HIYYITGETK_	0.039862
P07900	281	Heat shock protein HSP 90-alpha	HSP90AA1	0.903506	0.913993	_IK(ac)EKYIDQEELNK_	-0.20898
P07900	576	Heat shock protein HSP 90-alpha	HSP90AA1	0.964134	0.913993	_IMK(ac)DILEK_	0.59102
P07900	436	Heat shock protein HSP 90-alpha	HSP90AA1	0.852588	0.913993	_K(ac)FYEQFSK_	-1.2165
P07900	632	Heat shock protein HSP 90-alpha	HSP90AA1	1.55008	0.913993	_K(ac)HLEINPDHSIIETLR_	0.65952
P07900	209	Heat shock protein HSP 90-alpha	HSP90AA1	1.44997	0.913993	_K(ac)HSQFIGYPITLFVEK_	0.52929
P07900	362	Heat shock protein HSP 90-alpha	HSP90AA1	0.998602	0.913993	_NNIK(ac)LYVR_	-0.072809
P07900	567	Heat shock protein HSP 90-alpha	HSP90AA1	0.926698	0.913993	_TK(ac)FENLCK_	0.73446
P07910	8	Heterogeneous nuclear ribonucleoproteins C1/C2	HNRNPC	0.89071	1.05222	_(ac)ASNVTNK(ac)TDPR_	0.76235
P07910	170	Heterogeneous nuclear ribonucleoproteins C1/C2	HNRNPC	2.19496	1.05222	_GK(ac)SGFNSK(ac)SGQR_	-0.11086
P07910	176	Heterogeneous nuclear ribonucleoproteins C1/C2	HNRNPC	0.830151	1.05222	_SGFNSK(ac)SGQR_	-0.23666
P07910	50	Heterogeneous nuclear ribonucleoproteins C1/C2	HNRNPC	0.962279	1.05222	_IVGCSVHK(ac)GFAFVQYVNER_	0.56897
P07910	39	Heterogeneous nuclear ribonucleoproteins C1/C2	HNRNPC	1.02793	1.05222	_SDVEAIFSK(ac)YGK_	-2.1679
P07954	66	Fumarate hydratase, mitochondrial	FH	1.49056	1.06813	_VPNDK(ac)YYGAQTVR_	0.2012
Q9UIH9	398	Krueppel-like factor 15	KLF15			_SDHLSK(ac)HIK_	-0.80963
P08107	77	Heat shock 70 kDa protein 1A/1B	HSPA1A	0.993443	0.786658	_K(ac)FGDPVVQSDMK_	2.0388
P08107	246	Heat shock 70 kDa protein 1A/1B	HSPA1A	0.922169	0.786658	_LVNHFVEEFK(ac)R_	-0.55818
P08107	524	Heat shock 70 kDa protein 1A/1B	HSPA1A	1.06815	0.786658	_MVQEAEK(ac)YK_	0.88467
P08107	71	Heat shock 70 kDa protein 1A/1B	HSPA1A	0.878272	0.786658	_NQVALNPQNTVFDAK(ac)R_	1.0557
P08133	620	Annexin A6	ANXA6	1.39968	1.19103	_GAGTDEK(ac)TLTR_	-1.4684
P08238	559	Heat shock protein HSP 90-beta	HSP90AB1	0.857854	0.831532	_AK(ac)FENLCK_	-0.059541
P08238	347	Heat shock protein HSP 90-beta	HSP90AB1	0.797067	0.831532	_APFDLFENK(ac)K_	0.85693
P08238	624	Heat shock protein HSP 90-beta	HSP90AB1	1.39402	0.831532	_K(ac)HLEINPDHPIVETLR_	-0.024682
P08238	204	Heat shock protein HSP 90-beta	HSP90AB1	1.12157	0.831532	_K(ac)HSQFIGYPITLYLEK_	0.65736
P08238	568	Heat shock protein HSP 90-beta	HSP90AB1	0.97704	0.831532	_LMK(ac)EILDK_	0.41378
P08397	74	Porphobilinogen deaminase	HMBS	1.26148	1.34447	_IGEK(ac)SLFTK_	-0.053752
P08559	244	Pyruvate dehydrogenase E1 component subunit alpha, somatic form, mitochondrial	PDHA1	1.17745	1.10816	_AAASTDYYK(ac)R_	0.3677
P08559	385	Pyruvate dehydrogenase E1 component subunit alpha, somatic form, mitochondrial	PDHA1	0.883158	1.10816	_GANQWIK(ac)FK_	-0.31579
P08559	321	Pyruvate dehydrogenase E1 component subunit alpha, somatic form, mitochondrial	PDHA1	0.990197	1.10816	_SDPIMLLK(ac)DR_	-0.98837
P08559	313	Pyruvate dehydrogenase E1 component subunit alpha, somatic form, mitochondrial	PDHA1	1.49367	1.10816	_SK(ac)SDPIMLLK_	0.1433
P08579	93	U2 small nuclear ribonucleoprotein B''	SNRPB2	0.699692	1.02096	_TDSDIISK(ac)MR_	1.1284
P08621	162	U1 small nuclear ribonucleoprotein 70 kDa	SNRNP70	1.23259	1.0725	_DMHSAYK(ac)HADGK_	-0.99412
P0CW22	19	40S ribosomal protein S17-like	RPS17L	1.02877	0.859254	_VIIEK(ac)YYTR_	1.0924
P08758	76	Annexin A5	ANXA5	1.15319	1.17115	_SELTGK(ac)FEK_	-1.5372
P09104	5	Gamma-enolase	ENO2	1.43332	1.8773	_(ac)SIEK(ac)IWAR_	-0.48646
P09382	108	Galectin-1	LGALS1	1.00547	1.10528	_LPDGYEFK(ac)FPNR_	-0.47007
P09429	30	High mobility group protein B1	HMGB1	1.10667	1.23622	_K(ac)HPDASVNFSEFSK_	-1.0992
P09429	157	High mobility group protein B1	HMGB1	1.06659	1.23622	_YEK(ac)DIAAYR_	0.71418
P09496	223	Clathrin light chain A	CLTA	0.52154	0.995917	_LCDFNPK(ac)SSK_	0.34111
P09497	204	Clathrin light chain B	CLTB	0.529045	1.25125	_VAQLCDFNPK(ac)SSK_	-1.6412
P09622	143	Dihydrolipoyl dehydrogenase, mitochondrial	DLD	1.29971	1.07265	_ALTGGIAHLFK(ac)QNK_	1.2581
P09622	445	Dihydrolipoyl dehydrogenase, mitochondrial	DLD	1.13897	1.07265	_ILGQK(ac)STDR_	0.4601
P09622	267	Dihydrolipoyl dehydrogenase, mitochondrial	DLD	1.1382	1.07265	_ILQK(ac)QGFK_	-0.82755
P09622	122	Dihydrolipoyl dehydrogenase, mitochondrial	DLD	1.18762	1.07265	_LNLDK(ac)MMEQK_	0.25386
P09622	410	Dihydrolipoyl dehydrogenase, mitochondrial	DLD	1.15705	1.07265	_SEEQLK(ac)EEGIEYK_	1.0704
P09651	166	Heterogeneous nuclear ribonucleoprotein A1	HNRNPA1	1.00878	0.832501	_IVIQK(ac)YHTVNGHNCEVR_	0.68536
P09651	350	Heterogeneous nuclear ribonucleoprotein A1	HNRNPA1	0.98668	0.832501	_SSGPYGGGGQYFAK(ac)PR_	-1.7436
P09661	172	U2 small nuclear ribonucleoprotein A'	SNRPA1	0.638855	1.02069	_GAQLAK(ac)DIAR_	0.91319
P09874	262	Poly [ADP-ribose] polymerase 1	PARP1	1.06585	1.01095	_VCSTNDLK(ac)ELLIFNK_	-0.74141
P09960	414	Leukotriene A-4 hydrolase	LTA4H	1.18145	1.27081	_AYVEK(ac)FSYK_	1.1013
P09960	337	Leukotriene A-4 hydrolase	LTA4H		1.27081	_LFGEK(ac)FR_	1.4941
Q99878	96	Histone H2A type 1-J	HIST1H2AJ	0.925326	0.944465	_NDEELNK(ac)LLGK_	0.47271
P16403	75	Histone H1.2	HIST1H1C	0.64189	0.879198	_ALAAAGYDVEK(ac)NNSR_	-3.2689
P16403	63	Histone H1.2	HIST1H1C	0.650111	0.879198	_SGVSLAALK(ac)K_	1.0725
P10515	466	Dihydrolipoyllysine-residue acetyltransferase component of pyruvate dehydrogenase complex, mitochondrial	DLAT	1.37395	1.0603	_ELNK(ac)ILEGR_	0.00014921
P10599	39	Thioredoxin	TXN	1.00632	1.13605	_MIK(ac)PFFHSLSEK_	0.13563
P10809	31	60 kDa heat shock protein, mitochondrial	HSPD1	1.12621	0.941797	_DVK(ac)FGADAR_	-1.2395
P10809	191	60 kDa heat shock protein, mitochondrial	HSPD1	1.12776	0.941797	_EIGNIISDAMK(ac)K_	0.48758
P10809	125	60 kDa heat shock protein, mitochondrial	HSPD1	1.06486	0.941797	_SIAK(ac)EGFEK_	1.8637
P10909	68	Clusterin	CLU		0.842247	_K(ac)TLLSNLEEAK_	-2.7036
P11021	96	78 kDa glucose-regulated protein	HSPA5	1.2683	1.4596	_NQLTSNPENTVFDAK(ac)R_	0.79345
P11142	597	Heat shock cognate 71 kDa protein	HSPA8	1.04661	0.728969	_EEFEHQQK(ac)ELEK_	0.4432
P11142	601	Heat shock cognate 71 kDa protein	HSPA8	1.06445	0.728969	_ELEK(ac)VCNPIITK_	-0.56573
P11142	187	Heat shock cognate 71 kDa protein	HSPA8	0.286623	0.728969	_IINEPTAAAIAYGLDK(ac)K_	0.44279
P11142	246	Heat shock cognate 71 kDa protein	HSPA8	1.19791	0.728969	_MVNHFIAEFK(ac)R_	2.277
P11142	524	Heat shock cognate 71 kDa protein	HSPA8	1.06406	0.728969	_MVQEAEK(ac)YK_	0.88467
P11142	71	Heat shock cognate 71 kDa protein	HSPA8	1.05	0.728969	_NQVAMNPTNTVFDAK(ac)R_	-0.39273
P11142	108	Heat shock cognate 71 kDa protein	HSPA8	0.740357	0.728969	_VQVEYK(ac)GETK_	1.3472
P11387	137	DNA topoisomerase 1	TOP1	0.570483	0.994926	_EDIKPLK(ac)R_	0.043594
P11387	202	DNA topoisomerase 1	TOP1	0.309684	0.994926	_KEEEQK(ac)WK_	-1.6891
P11387	271	DNA topoisomerase 1	TOP1	0.778574	0.994926	_MLDHEYTTK(ac)EIFR_	-0.8722
P11717	2352	Cation-independent mannose-6-phosphate receptor	IGF2R	5.95274	0.908183	_SSNVSYK(ac)YSK_	-0.65639
P11766	366	Alcohol dehydrogenase class-3	ADH5	1.48518	1.22736	_AFELMHSGK(ac)SIR_	-0.82379
P11766	107	Alcohol dehydrogenase class-3	ADH5	1.6439	1.22736	_FCLNPK(ac)TNLCQK_	-0.21445
P11940	620	Polyadenylate-binding protein 1	PABPC1	0.970309	0.766107	_VDEAVAVLQAHQAK(ac)EAAQK_	-0.091798
P12081	106	Histidine--tRNA ligase, cytoplasmic	HARS	1.16918	0.988045	_ETLMGK(ac)YGEDSK_	-1.7931
P12236	147	ADP/ATP translocase 3	SLC25A6	1.50661	0.870777	_LAADVGK(ac)SGTER_	1.0076
P12236	105	ADP/ATP translocase 3	SLC25A6	1.17668	0.870777	_QIFLGGVDK(ac)HTQFWR_	0.97608
P12268	422	Inosine-5'-monophosphate dehydrogenase 2	IMPDH2	0.988142	0.935629	_GMGSLDAMDK(ac)HLSSQNR_	-0.11268
P12268	109	Inosine-5'-monophosphate dehydrogenase 2	IMPDH2	1.02566	0.935629	_K(ac)YEQGFITDPVVLSPK_	1.1355
P12268	257	Inosine-5'-monophosphate dehydrogenase 2	IMPDH2	0.949668	0.935629	_QLLCGAAIGTHEDDK(ac)YR_	0.25227
P12268	436	Inosine-5'-monophosphate dehydrogenase 2	IMPDH2	1.20919	0.935629	_YFSEADK(ac)IK_	1.3227
P12270	1128	Nucleoprotein TPR	TPR	1.30688	0.87558	_AESQLLECK(ac)ASWEER_	-0.019409
P12270	1571	Nucleoprotein TPR	TPR	0.940026	0.87558	_IAHLAGVK(ac)DQLTK_	1.6521
P12270	1690	Nucleoprotein TPR	TPR	0.797321	0.87558	_VTAAAMAGNK(ac)STPR_	-3.7798
P12277	307	Creatine kinase B-type	CKB	1.61283	1.27254	_HEK(ac)FSEVLK_	-0.19153
P12277	304	Creatine kinase B-type	CKB	1.04808	1.27254	_LPNLGK(ac)HEK_	0.58371
P12956	468	X-ray repair cross-complementing protein 6	XRCC6	0.741675	1.09095	_AIVEK(ac)LR_	0.46623
P12956	123	X-ray repair cross-complementing protein 6	XRCC6	1.09465	1.09095	_ILELDQFK(ac)GQQGQK_	-0.51071
P12956	605	X-ray repair cross-complementing protein 6	XRCC6	0.968898	1.09095	_QELLEALTK(ac)HFQD_	1.2235
P12956	451	X-ray repair cross-complementing protein 6	XRCC6	1.43697	1.09095	_MPFTEK(ac)IMATPEQVGK_	0.32881
P12956	317	X-ray repair cross-complementing protein 6	XRCC6	0.735402	1.09095	_TFNTSTGGLLLPSDTK(ac)R_	-0.22166
P13010	648	X-ray repair cross-complementing protein 5	XRCC5	2.06731	1.04743	_EEAIK(ac)FSEEQR_	-1.3978
P13010	265	X-ray repair cross-complementing protein 5	XRCC5	1.11975	1.04743	_IAAYK(ac)SILQER_	-1.3123
P13010	332	X-ray repair cross-complementing protein 5	XRCC5	1.1584	1.04743	_VDEEQMK(ac)YK_	-1.3808
P13073	53	Cytochrome c oxidase subunit 4 isoform 1, mitochondrial	COX4I1	2.00711	1.01448	_DHPLPEVAHVK(ac)HLSASQK_	-0.40468
P13073	87	Cytochrome c oxidase subunit 4 isoform 1, mitochondrial	COX4I1	2.06101	1.01448	_FK(ac)ESFAEMNR_	0.039122
P13639	445	Elongation factor 2	EEF2	0.905715	0.809717	_KEDLYLK(ac)PIQR_	-0.099155
P13639	275	Elongation factor 2	EEF2	0.885897	0.809717	_FSK(ac)SATSPEGK_	-0.089029
P13639	314	Elongation factor 2	EEF2	1.05693	0.809717	_KEETAK(ac)LIEK_	-0.33169
P13639	308	Elongation factor 2	EEF2	1.26947	0.809717	_VFDAIMNFK(ac)K_	1.6423
P13639	498	Elongation factor 2	EEF2	1.18293	0.809717	_VMK(ac)FSVSPVVR_	0.35749
P13639	272	Elongation factor 2	EEF2	0.812216	0.809717	_YFDPANGK(ac)FSK_	-0.20305
Q9HAU6	93	Putative translationally-controlled tumor protein-like protein TPT1P8	TPT1P8	0.826651		_YIK(ac)DYMK_	1.7805
P13984	137	General transcription factor IIF subunit 2	GTF2F2	0.851281	0.955384	_LQIEESSK(ac)PVR_	-0.39506
P14324	123	Farnesyl pyrophosphate synthase	FDPS	0.856825	0.886446	_EVLEYNAIGGK(ac)YNR_	-0.46951
P14618	135	Pyruvate kinase PKM	PKM	1.22986	1.13376	_GSGTAEVELK(ac)K_	0.56375
P14618	270	Pyruvate kinase PKM	PKM	1.11953	1.13376	_IISK(ac)IENHEGVR_	0.33301
P14618	166	Pyruvate kinase PKM	PKM	1.45385	1.13376	_NICK(ac)VVEVGSK_	-0.68619
P14618	62	Pyruvate kinase PKM	PKM	1.31883	1.13376	_SVETLK(ac)EMIK_	-0.60493
P14625	455	Endoplasmin	HSP90B1	1.34687	1.2464	_ETLQQHK(ac)LLK_	0.71983
P14625	356	Endoplasmin	HSP90B1	1.16966	1.2464	_EVEEDEYK(ac)AFYK_	1.6835
P14625	479	Endoplasmin	HSP90B1	1.27876	1.2464	_IADDK(ac)YNDTFWK_	0.42745
P14625	97	Endoplasmin	HSP90B1	1.35389	1.2464	_NK(ac)EIFLR_	-0.67953
P14635	73	G2/mitotic-specific cyclin-B1	CCNB1	0.33644	0.282103	_PSATGK(ac)VIDK_	0.02961
P14866	538	Heterogeneous nuclear ribonucleoprotein L	HNRNPL	0.944912	1.08948	_VFSGK(ac)SER_	0.71309
P15170	108	Eukaryotic peptide chain release factor GTP-binding subunit ERF3A	GSPT1	1.13727	0.983091	_TLEK(ac)YER_	-0.24196
P15311	337	Ezrin	EZR	0.749906	1.0478	_EK(ac)EQMMR_	0.69641
P15311	79	Ezrin	EZR	0.950751	1.0478	_KENPLQFK(ac)FR_	2.1886
P15311	139	Ezrin	EZR	0.998104	1.0478	_FGDYNK(ac)EVHK_	0.47396
P15311	258	Ezrin	EZR	0.982704	1.0478	_FVIK(ac)PIDK_	0.64756
P15311	184	Ezrin	EZR	0.944376	1.0478	_GMLK(ac)DNAMLEYLK_	-1.331
P15311	316	Ezrin	EZR	0.730727	1.0478	_HQK(ac)QLER_	-0.3828
P15311	253	Ezrin	EZR	0.920387	1.0478	_NISFNDK(ac)K_	0.63881
P22392	31	Nucleoside diphosphate kinase B	NME2	1.20317	1.09057	_RFEQK(ac)GFR_	0.98019
P22392	12	Nucleoside diphosphate kinase B	NME2	1.1422	1.09057	_TFIAIK(ac)PDGVQR_	-0.6306
P15880	275	40S ribosomal protein S2	RPS2	0.93985	0.83682	_SPYQEFTDHLVK(ac)THTR_	-0.37427
P16422	160	Epithelial cell adhesion molecule	EPCAM	0.80032	0.91954	_EKPYDSK(ac)SLR_	-0.45388
P16591	420	Tyrosine-protein kinase Fer	FER	0.880592	1.23235	_LSK(ac)FESIR_	1.7263
P16949	128	Stathmin	STMN1	1.0406	1.05799	_DK(ac)HIEEVRK_	-3.274
P16949	119	Stathmin	STMN1	1.07771	1.05799	_EAQMAAK(ac)LER_	-2.6633
P16949	80	Stathmin	STMN1	1.21479	1.05799	_EHEK(ac)EVLQK_	-0.47054
P16949	100	Stathmin	STMN1	0.992753	1.05799	_MAEEK(ac)LTHK_	0.18266
P16949	70	Stathmin	STMN1	1.1964	1.05799	_SHEAEVLK(ac)QLAEK_	2.0415
Q96MX3	138	Zinc finger protein 48	ZNF48	0.79885		_THTGEK(ac)PYK_	-0.26804
Q15937	275	Zinc finger protein 79	ZNF79	0.819336		_THTGEK(ac)PYR_	-0.37139
P17096	7	High mobility group protein HMG-I/HMG-Y	HMGA1	0.423765	1.54938	_(ac)SESSSK(ac)SSQPLASK_	-0.11725
P17096	15	High mobility group protein HMG-I/HMG-Y	HMGA1	0.439831	1.54938	_SSQPLASK(ac)QEK_	0.79463
P17174	214	Aspartate aminotransferase, cytoplasmic	GOT1	1.36188	1.46591	_QIASVMK(ac)HR_	0.15272
P17706	364	Tyrosine-protein phosphatase non-receptor type 2	PTPN2	0.667557	0.783822	_ATTAQK(ac)VQQMK_	0.85535
P17844	388	Probable ATP-dependent RNA helicase DDX5	DDX5	0.991179	0.556762	_DWVLNEFK(ac)HGK_	-0.85042
P17844	56	Probable ATP-dependent RNA helicase DDX5	DDX5	0.683434	0.556762	_FEK(ac)NFYQEHPDLAR_	3.289
P17844	33	Probable ATP-dependent RNA helicase DDX5	DDX5	0.78235	0.556762	_K(ac)FGNPGEK_	1.0584
P17844	45	Probable ATP-dependent RNA helicase DDX5	DDX5	0.398089	0.556762	_K(ac)WNLDELPK_	0.011703
P17987	541	T-complex protein 1 subunit alpha	TCP1	1.07907	0.955019	_DDK(ac)HGSYEDAVHSGALND_	0.80583
P17987	532	T-complex protein 1 subunit alpha	TCP1	1.1488	0.955019	_IDDLIK(ac)LHPESK_	0.37437
P17987	400	T-complex protein 1 subunit alpha	TCP1	1.4041	0.955019	_SLHDALCVVK(ac)R_	-1.4713
P18077	15	60S ribosomal protein L35a	RPL35A	1.13253	0.869792	_AIFAGYK(ac)R_	0.484
P18124	40	60S ribosomal protein L7	RPL7	1.46451	0.87604	_FAQK(ac)MLR_	1.3696
P18124	9	60S ribosomal protein L7	RPL7	0.353469	0.87604	_K(ac)EVPAVPETLK_	1.1954
P18583	2055	Protein SON	SON	0.903424	0.855139	_LTDLDK(ac)AQLLEIAK_	0.59822
P18583	288	Protein SON	SON	0.534788	0.855139	_SVESTSPEPSK(ac)IMLVEPPVAK_	-1.0074
P18621	55	60S ribosomal protein L17	RPL17	0.650195	0.91659	_DVTLQK(ac)QCVPFR_	-1.4671
P18621	37	60S ribosomal protein L17	RPL17	2.30176	0.91659	_ETAQAIK(ac)GMHIR_	-0.79316
P18621	43	60S ribosomal protein L17	RPL17	1.50864	0.91659	_K(ac)ATK(ac)YLK_	-0.13772
P18621	46	60S ribosomal protein L17	RPL17	1.50864	0.91659	_K(ac)ATK(ac)YLK_	-0.13772
P18621	13	60S ribosomal protein L17	RPL17	1.40182	0.91659	_YSLDPENPTK(ac)SCK(ac)SR_	0.83989
P18621	16	60S ribosomal protein L17	RPL17	1.40718	0.91659	_YSLDPENPTK(ac)SCK(ac)SR_	0.83989
Q8N0Y7	106	Probable phosphoglycerate mutase 4	PGAM4	1.262		_AETAAK(ac)HGEAQVK_	-0.18696
P18859	41	ATP synthase-coupling factor 6, mitochondrial	ATP5J	1.29953	1.10012	_ELDPIQK(ac)LFVDK_	-0.1077
P18859	46	ATP synthase-coupling factor 6, mitochondrial	ATP5J	1.40215	1.10012	_LFVDK(ac)IR_	1.1296
P18887	298	DNA repair protein XRCC1	XRCC1	0.993739	1.08284	_AQGAVTGK(ac)PR_	-0.54895
P19174	941	1-phosphatidylinositol 4,5-bisphosphate phosphodiesterase gamma-1	PLCG1	1.03124	0.978665	_LTEGK(ac)IMER_	-1.2712
P19338	545	Nucleolin	NCL		0.918189	_EALNSCNK(ac)R_	0.71162
P19338	70	Nucleolin	NCL	1.11161	0.918189	_VVVSPTK(ac)K_	1.5347
P19338	467	Nucleolin	NCL	0.898796	0.918189	_SISLYYTGEK(ac)GQNQDYR_	-0.39554
P19338	398	Nucleolin	NCL	0.925583	0.918189	_TLLAK(ac)NLPYK_	2.4243
P19838	431	Nuclear factor NF-kappa-B p105 subunit	NFKB1	0.941708	1.04905	_SNAGMK(ac)HGTMDTESK_	-0.63207
Q16720	770	Plasma membrane calcium-transporting ATPase 3	ATP2B3	1.07417		_SSPTDK(ac)HTLVK_	0.067378
P20248	76	Cyclin-A2	CCNA2	0.55537		_VAPLK(ac)DLPVNDEHVTVPPWK_	1.4883
P20810	204	Calpastatin	CAST	0.608421	1.29376	_EVTIPPK(ac)YR_	-0.4412
P20962	15	Parathymosin	PTMS	1.21972	1.46647	_SVEAAAELSAK(ac)DLK_	0.036047
Q9UQ88	455	Cyclin-dependent kinase 11A	CDK11A	0.830703		_TDEIVALK(ac)R_	1.3704
P21291	112	Cysteine and glycine-rich protein 1	CSRP1	0.866176	0.921404	_FAQK(ac)IGGSER_	2.2797
P21291	108	Cysteine and glycine-rich protein 1	CSRP1	0.959877	0.921404	_HEEAPGHRPTTNPNASK(ac)FAQK_	0.028233
P21291	137	Cysteine and glycine-rich protein 1	CSRP1	1.80291	0.921404	_VIGAGK(ac)SWHK_	-0.17298
P21333	700	Filamin-A	FLNA	1.12494	0.980488	_TGVAVNKPAEFTVDAK(ac)HGGK_	-0.51376
P21796	61	Voltage-dependent anion-selective channel protein 1	VDAC1	1.10445	0.927988	_VTGSLETK(ac)YR_	0.60956
P22102	156	Trifunctional purine biosynthetic protein adenosine-3	GART	1.43976	1.18357	_ASGLAAGK(ac)GVIVAK_	-0.069798
P22392	49	Nucleoside diphosphate kinase B	NME2	1.16349	1.09057	_ASEEHLK(ac)QHYIDLK_	1.1479
P22392	56	Nucleoside diphosphate kinase B	NME2	1.19399	1.09057	_QHYIDLK(ac)DRPFFPGLVK_	-0.71512
P22392	39	Nucleoside diphosphate kinase B	NME2	1.15263	1.09057	_LVAMK(ac)FLR_	-1.2976
P22392	124	Nucleoside diphosphate kinase B	NME2	1.27936	1.09057	_NIIHGSDSVK(ac)SAEK_	-0.92651
P22626	168	Heterogeneous nuclear ribonucleoproteins A2/B1	HNRNPA2B1	1.16344	0.98561	_GFGFVTFDDHDPVDK(ac)IVLQK_	1.124
P22626	173	Heterogeneous nuclear ribonucleoproteins A2/B1	HNRNPA2B1	0.943218	0.98561	_IVLQK(ac)YHTINGHNAEVR_	-0.023562
P23284	165	Peptidyl-prolyl cis-trans isomerase B	PPIB	1.08085	0.978665	_TAWLDGK(ac)HVVFGK_	0.93731
P23381	102	Tryptophan--tRNA ligase, cytoplasmic	WARS		1.23265	_GIDYDK(ac)LIVR_	-0.92889
P23396	62	40S ribosomal protein S3	RPS3	0.786906	0.804246	_TQNVLGEK(ac)GR_	0.35266
P23526	408	Adenosylhomocysteinase	AHCY	1.46619	1.0903	_LTK(ac)LTEK_	-0.7419
P23526	426	Adenosylhomocysteinase	AHCY	1.19954	1.0903	_QAQYLGMSCDGPFK(ac)PDHYR_	-0.66051
P23526	188	Adenosylhomocysteinase	AHCY	1.04102	1.0903	_SK(ac)FDNLYGCR_	1.3726
Q99879	121	Histone H2B type 1-M	HIST1H2BM	0.942152		_AVTK(ac)YTSSK_	-1.2759
P23527	6	Histone H2B type 1-O	HIST1H2BO	0.452612		_PDPAK(ac)SAPAPK_	0.65898
P23528	44	Cofilin-1	CFL1	1.01122	1.08533	_AVLFCLSEDK(ac)K_	-0.47855
P23528	144	Cofilin-1	CFL1	1.19511	1.08533	_HELQANCYEEVK(ac)DR_	-0.52423
P23528	132	Cofilin-1	CFL1	1.41267	1.08533	_LTGIK(ac)HELQANCYEEVK_	-0.76985
P23528	121	Cofilin-1	CFL1	1.3054	1.08533	_MIYASSK(ac)DAIK_	0.81068
P23528	78	Cofilin-1	CFL1	1.08134	1.08533	_MLPDK(ac)DCR_	0.38471
P23528	19	Cofilin-1	CFL1	1.2476	1.08533	_VFNDMK(ac)VR_	0.40795
P23588	223	Eukaryotic translation initiation factor 4B	EIF4B	0.589032	0.954016	_GDDSFGDK(ac)YR_	0.33181
P23588	586	Eukaryotic translation initiation factor 4B	EIF4B	0.561892	0.954016	_KPEENPASK(ac)FSSASK_	-0.15247
P24534	78	Elongation factor 1-beta	EEF1B2	1.53969	0.914244	_ALGK(ac)YGPADVEDTTGSGATDSK_	1.9671
P24539	221	ATP synthase F(0) complex subunit B1, mitochondrial	ATP5F1	1.40284	1.0517	_EQEHMINWVEK(ac)HVVQSISTQQEK_	-0.73733
P24928	1866	DNA-directed RNA polymerase II subunit RPB1	POLR2A	0.775314	0.879198	_YSPTSPK(ac)YSPTSPK_	0.62912
P25205	152	DNA replication licensing factor MCM3	MCM3	1.62668	0.636335	_SVHYCPATK(ac)K(ac)TIER_	0.23615
P25205	153	DNA replication licensing factor MCM3	MCM3	1.62668	0.636335	_SVHYCPATK(ac)K(ac)TIER_	0.23615
P25398	112	40S ribosomal protein S12	RPS12	1.20945	0.854336	_VVGCSCVVVK(ac)DYGK_	-1.4093
Q96MM3	231	Zinc finger protein 42 homolog	ZFP42	0.784375		_AFVESSK(ac)LK_	1.2107
P25705	305	ATP synthase subunit alpha, mitochondrial	ATP5A1	1.31891	1.10677	_DNGK(ac)HALIIYDDLSK_	-0.964
P25705	539	ATP synthase subunit alpha, mitochondrial	ATP5A1	1.4434	1.10677	_ISEQSDAK(ac)LK_	0.039591
P25705	261	ATP synthase subunit alpha, mitochondrial	ATP5A1	1.67079	1.10677	_STVAQLVK(ac)R_	0.69359
P25787	171	Proteasome subunit alpha type-2	PSMA2	1.01058	1.03414	_NYVNGK(ac)TFLEK_	0.48177
P25788	57	Proteasome subunit alpha type-3	PSMA3	1.00523	1.04005	_LVLSK(ac)LYEEGSNKR_	-0.2049
P25789	199	Proteasome subunit alpha type-4	PSMA4	1.16707	1.00014	_VLNK(ac)TMDVSK_	0.059722
P26038	3	Moesin	MSN		1.16117	_PK(ac)TISVR_	0.18014
P26038	139	Moesin	MSN	1.34677	1.16117	_YGDFNK(ac)EVHK_	0.24201
P35221	842	Catenin alpha-1	CTNNA1	1.22847	1.06207	_ASYVASTK(ac)YQK_	-0.13391
P26358	1121	DNA (cytosine-5)-methyltransferase 1	DNMT1	0.666267	0.582683	_GKPK(ac)SQACEPSEPEIEIK_	0.35335
P26368	462	Splicing factor U2AF 65 kDa subunit	U2AF2	0.940468	0.933445	_VVVTK(ac)YCDPDSYHR_	0.61385
P26447	35	Protein S100-A4	S100A4	2.4273	1.84764	_SELK(ac)ELLTR_	-0.73633
P26583	30	High mobility group protein B2	HMGB2	1.1379	1.19533	_K(ac)HPDSSVNFAEFSK_	1.0363
P26599	485	Polypyrimidine tract-binding protein 1	PTBP1	1.45571	1.02173	_GFK(ac)FFQK_	-0.87249
P26599	410	Polypyrimidine tract-binding protein 1	PTBP1	0.879198	1.02173	_ITLSK(ac)HQNVQLPR_	-1.1144
P26599	266	Polypyrimidine tract-binding protein 1	PTBP1	0.928074	1.02173	_LTSLNVK(ac)YNNDK_	1.2636
P26639	309	Threonine--tRNA ligase, cytoplasmic	TARS	1.26865	1.11297	_MLK(ac)EWEK_	0.072093
P26640	246	Valine--tRNA ligase	VARS	0.702149	1.27864	_LEK(ac)FQQK_	0.42014
P26641	434	Elongation factor 1-gamma	EEF1G	1.29176	0.9273	_AFNQGK(ac)IFK_	-2.723
P26641	294	Elongation factor 1-gamma	EEF1G	1.25789	0.9273	_STFVLDEFK(ac)R_	3.0638
P26651	105	Tristetraprolin	ZFP36	1.95806		_YK(ac)TELCR_	-0.0079524
P27348	80	14-3-3 protein theta	YWHAQ	1.08416	1.15483	_LQLIK(ac)DYR_	0.027473
P63104	120	14-3-3 protein zeta/delta	YWHAZ	1.33039	1.19647	_VFYLK(ac)M(ox)K_	3.6921
P27635	208	60S ribosomal protein L10	RPL10	0.928505	0.920132	_GPLDK(ac)WR_	1.705
P27635	74	60S ribosomal protein L10	RPL10	1.0996	0.920132	_ICANK(ac)YMVK_	-1.2772
P27635	78	60S ribosomal protein L10	RPL10	1.08158	0.920132	_YMVK(ac)SCGK_	-0.67876
P27694	163	Replication protein A 70 kDa DNA-binding subunit	RPA1	0.943485	0.987264	_AYGASK(ac)TFGK_	-0.59379
P27708	2036	CAD protein	CAD	0.74096	1.08775	_HPQPGAVELAAK(ac)HCR_	-0.2194
P27708	747	CAD protein	CAD	1.59696	1.08775	_WDLSK(ac)FLR_	-0.64508
P27816	1015	Microtubule-associated protein 4	MAP4	1.14613	1.03679	_DNIK(ac)HVPGGGNVQIQNK_	0.58562
P27816	368	Microtubule-associated protein 4	MAP4	0.562556	1.03679	_MDLAPSK(ac)DMGPPK_	1.2924
P27816	780	Microtubule-associated protein 4	MAP4	0.614553	1.03679	_PIADAK(ac)APEK_	0.35574
P27816	986	Microtubule-associated protein 4	MAP4	0.764117	1.03679	_TAGPIASAQK(ac)QPAGK_	-0.15186
P27816	946	Microtubule-associated protein 4	MAP4	0.874508	1.03679	_VGSTENIK(ac)HQPGGGR_	-0.2282
P27824	137	Calnexin	CANX	1.05034	1.01483	_LNK(ac)PFLFDTK_	0.053375
P27824	103	Calnexin	CANX	1.0928	1.01483	_YDGK(ac)WEVEEMK_	-0.79318
P28290	297	Sperm-specific antigen 2	SSFA2		1.46696	_LMK(ac)TLSK_	2.577
P28290	308	Sperm-specific antigen 2	SSFA2	1.06905	1.46696	_LNLCVDK(ac)TEK_	0.64468
P28331	467	NADH-ubiquinone oxidoreductase 75 kDa subunit, mitochondrial	NDUFS1	1.62943	1.10596	_ILQDIASGSHPFSQVLK(ac)EAK_	-1.5207
P28838	356	Cytosol aminopeptidase	LAP3	1.23382	1.12999	_NGK(ac)TIQVDNTDAEGR_	0.26507
P29034	27	Protein S100-A2	S100A2	2.41063	1.42912	_YSCQEGDK(ac)FK_	-0.30569
P29401	232	Transketolase	TKT	1.1102	1.1862	_AFGQAK(ac)HQPTAIIAK_	0.55402
P29692	17	Elongation factor 1-delta	EEF1D	1.09601	0.977613	_FK(ac)YDDAER_	-0.29583
P30041	215	Peroxiredoxin-6	PRDX6	1.24575	1.30108	_ELPSGK(ac)K(ac)YLR_	0.5688
P30041	216	Peroxiredoxin-6	PRDX6	1.24575	1.30108	_ELPSGK(ac)K(ac)YLR_	0.5688
P30048	91	Thioredoxin-dependent peroxide reductase, mitochondrial	PRDX3	1.31742	1.04928	_DLSLDDFK(ac)GK_	-0.60635
P30050	54	60S ribosomal protein L12	RPL12	1.12286	0.884799	_ATGDWK(ac)GLR_	2.0458
P30101	415	Protein disulfide-isomerase A3	PDIA3	0.864827	1.10673	_NLEPK(ac)YK_	-0.31369
P30153	542	Serine/threonine-protein phosphatase 2A 65 kDa regulatory subunit A alpha isoform	PPP2R1A	1.18936	1.03429	_FNVAK(ac)SLQK_	0.81117
P30153	266	Serine/threonine-protein phosphatase 2A 65 kDa regulatory subunit A alpha isoform	PPP2R1A	1.63498	1.03429	_YMVADK(ac)FTELQK_	-0.151
P30405	73	Peptidyl-prolyl cis-trans isomerase F, mitochondrial	PPIF	1.22474	0.911162	_ADVVPK(ac)TAENFR_	-2.4743
P30533	287	Alpha-2-macroglobulin receptor-associated protein	LRPAP1	0.95039	0.857559	_HFEAK(ac)IEK_	-0.066407
P30740	317	Leukocyte elastase inhibitor	SERPINB1	2.06024	2.70175	_DIFISK(ac)IVHK_	-0.18212
P31040	179	Succinate dehydrogenase [ubiquinone] flavoprotein subunit, mitochondrial	SDHA	1.35619	1.1065	_AFGGQSLK(ac)FGK_	2.0028
P31040	547	Succinate dehydrogenase [ubiquinone] flavoprotein subunit, mitochondrial	SDHA	1.75208	1.1065	_LYGDLK(ac)HLK_	-1.4139
P31153	88	S-adenosylmethionine synthase isoform type-2	MAT2A	0.762021	0.768521	_EAVK(ac)HIGYDDSSK_	-0.10368
P31946	122	14-3-3 protein beta/alpha	YWHAB	1.33039	1.10722	_VFYLK(ac)M(ox)K_	3.6921
P31946	117	14-3-3 protein beta/alpha	YWHAB	1.24302	1.10722	_YLIPNATQPESK(ac)VFYLK_	-0.15968
P31947	32	14-3-3 protein sigma	SFN	1.86623	1.91674	_GAVEK(ac)GEELSCEER_	0.18234
P63104	122	14-3-3 protein zeta/delta	YWHAZ	1.27492	1.19647	_MK(ac)GDYYR_	-1.3468
P31948	325	Stress-induced-phosphoprotein 1	STIP1	1.18133	0.987752	_DAIHFYNK(ac)SLAEHR_	-1.1098
P31948	246	Stress-induced-phosphoprotein 1	STIP1	1.06811	0.987752	_DFDTALK(ac)HYDK_	-2.1516
P31948	446	Stress-induced-phosphoprotein 1	STIP1	1.01807	0.987752	_DYTK(ac)AMDVYQK_	-1.2338
P31948	381	Stress-induced-phosphoprotein 1	STIP1	1.02515	0.987752	_GDYPQAMK(ac)HYTEAIK_	0.028235
P31948	337	Stress-induced-phosphoprotein 1	STIP1		0.987752	_TPDVLK(ac)K_	-3.1853
P31948	68	Stress-induced-phosphoprotein 1	STIP1	1.06384	0.987752	_TVDLK(ac)PDWGK_	-0.20008
P31948	100	Stress-induced-phosphoprotein 1	STIP1	1.008	0.987752	_TYEEGLK(ac)HEANNPQLK_	0.378
P32969	121	60S ribosomal protein L9	RPL9	0.981547	0.850485	_NFLGEK(ac)YIR_	1.6712
P32969	59	60S ribosomal protein L9	RPL9	0.873973	0.850485	_VDK(ac)WWGNR_	-0.16614
P33991	409	DNA replication licensing factor MCM4	MCM4	1.33935	0.628931	_VSNVK(ac)SVYK_	-0.687
P34897	469	Serine hydroxymethyltransferase, mitochondrial	SHMT2	1.08646	0.9273	_LQDFK(ac)SFLLK_	-0.036559
P34897	474	Serine hydroxymethyltransferase, mitochondrial	SHMT2	1.04822	0.9273	_SFLLK(ac)DSETSQR_	2.6568
P34897	464	Serine hydroxymethyltransferase, mitochondrial	SHMT2	0.842957	0.9273	_TAK(ac)LQDFK_	-1.9248
P34897	269	Serine hydroxymethyltransferase, mitochondrial	SHMT2	1.11559	0.9273	_VIPSPFK(ac)HADIVTTTTHK_	0.33168
Q6P5R6	78	60S ribosomal protein L22-like 1	RPL22L1	1.01025	0.866326	_YLK(ac)YLTK_	1.0771
P35558	473	Phosphoenolpyruvate carboxykinase, cytosolic [GTP]	PCK1	1.07668		_GK(ac)IIMHDPFAMR_	1.1012
P35579	8	Myosin-9	MYH9	0.457059	1.1072	_(ac)AQQAADK(ac)YLYVDK_	0.8094
P35579	1387	Myosin-9	MYH9	0.991572	1.1072	_MEDSVGCLETAEEVK(ac)R_	-1.5348
P35579	1024	Myosin-9	MYH9	1.28645	1.1072	_NK(ac)HEAMITDLEER_	0.85511
P35579	299	Myosin-9	MYH9	1.44265	1.1072	_TDLLLEPYNK(ac)YR_	2.1715
P35580	442	Myosin-10	MYH10	1.52013	1.24667	_INK(ac)ALDR_	0.21681
P35606	840	Coatomer subunit beta'	COPB2	1.14563	1.19474	_NVMEEGK(ac)DFQPSR_	-0.013819
P35914	93	Hydroxymethylglutaryl-CoA lyase, mitochondrial	HMGCL	1.49849	1.21081	_WVPQMGDHTEVLK(ac)GIQK_	0.54397
P36542	36	ATP synthase subunit gamma, mitochondrial	ATP5C1	2.08134	1.03318	_LK(ac)SIK(ac)NIQK_	-1.9102
P36542	39	ATP synthase subunit gamma, mitochondrial	ATP5C1	1.87399	1.03318	_SIK(ac)NIQK_	-0.16757
P36542	55	ATP synthase subunit gamma, mitochondrial	ATP5C1	1.76149	1.03318	_MVAAAK(ac)YAR_	1.022
P36551	314	Oxygen-dependent coproporphyrinogen-III oxidase, mitochondrial	CPOX	1.70117	1.25657	_EACDQHGPDLYPK(ac)FK_	0.23599
P36551	371	Oxygen-dependent coproporphyrinogen-III oxidase, mitochondrial	CPOX	1.48785	1.25657	_K(ac)HCDDSFTPQEK_	0.81772
P36551	317	Oxygen-dependent coproporphyrinogen-III oxidase, mitochondrial	CPOX	1.58128	1.25657	_K(ac)WCDDYFFIAHR_	0.20105
P36578	364	60S ribosomal protein L4	RPL4	1.0274	0.895736	_AAAAAAALQAK(ac)SDEK_	0.1871
P36578	274	60S ribosomal protein L4	RPL4	1.07461	0.895736	_AASLK(ac)SNYNLPMHK_	1.066
P36578	423	60S ribosomal protein L4	RPL4	1.10012	0.895736	_KPTTEEK(ac)KPAA_	1.1592
P36578	106	60S ribosomal protein L4	RPL4	1.59319	0.895736	_MFAPTK(ac)TWR_	-0.9925
P36578	14	60S ribosomal protein L4	RPL4	1.28598	0.895736	_PLISVYSEK(ac)GESSGK_	-1.0192
P37108	74	Signal recognition particle 14 kDa protein	SRP14	0.879972	0.930233	_ISTVVSSK(ac)EVNK_	0.19071
P37235	49	Hippocalcin-like protein 1	HPCAL1	1.15925	1.3748	_DCPTGHLTVDEFK(ac)K_	1.2909
P37837	286	Transaldolase	TALDO1	1.34964	1.29745	_AAQASDLEK(ac)IHLDEK_	-0.038441
P37837	292	Transaldolase	TALDO1	1.22122	1.29745	_IHLDEK(ac)SFR_	0.37358
P37837	7	Transaldolase	TALDO1	1.16715	1.29745	_(ac)SSSPVK(ac)R_	1.1694
P38159	30	RNA-binding motif protein, X chromosome	RBMX	0.835981	0.938527	_ALEAVFGK(ac)YGR_	0.29406
P38432	405	Coilin	COIL	0.609422	0.87558	_EENLFSWK(ac)GAK_	0.92897
P38646	300	Stress-70 protein, mitochondrial	HSPA9	1.17621	0.946522	_ETGVDLTK(ac)DNMALQR_	-1.0494
P38646	288	Stress-70 protein, mitochondrial	HSPA9	1.1209	0.946522	_HIVK(ac)EFK_	0.25258
P38646	600	Stress-70 protein, mitochondrial	HSPA9	1.29433	0.946522	_M(ox)EEFK(ac)DQLPADECNK_	-0.5145
P38646	394	Stress-70 protein, mitochondrial	HSPA9	1.38521	0.946522	_MPK(ac)VQQTVQDLFGR_	-1.1308
P38646	567	Stress-70 protein, mitochondrial	HSPA9	0.953925	0.946522	_NAEK(ac)YAEEDRR_	0.29536
P38646	76	Stress-70 protein, mitochondrial	HSPA9	1.09708	0.946522	_QAK(ac)VLENAEGAR_	0.6246
P38646	135	Stress-70 protein, mitochondrial	HSPA9	1.28131	0.946522	_YDDPEVQK(ac)DIK_	-0.08592
P38919	19	Eukaryotic initiation factor 4A-III	EIF4A3	1.25136	0.905141	_LLK(ac)EEDMTK_	-1.1274
P39019	77	40S ribosomal protein S19	RPS19	1.32883	0.833889	_GGAGVGSMTK(ac)IYGGR_	1.4297
P39019	143	40S ribosomal protein S19	RPS19	1.70317	0.833889	_IAGQVAAANK(ac)K(ac)H_	-1.4541
P39019	144	40S ribosomal protein S19	RPS19	1.70317	0.833889	_IAGQVAAANK(ac)K(ac)H_	-1.4541
P39019	111	40S ribosomal protein S19	RPS19	1.46484	0.833889	_VLQALEGLK(ac)MVEK_	0.24486
P39019	38	40S ribosomal protein S19	RPS19	0.931619	0.833889	_VPEWVDTVK(ac)LAK_	-0.48213
P39023	393	60S ribosomal protein L3	RPL3		0.849545	_AFMGPLK(ac)K_	0.71466
P39023	373	60S ribosomal protein L3	RPL3	0.967399	0.849545	_FIDTTSK(ac)FGHGR_	0.35203
P39023	120	60S ribosomal protein L3	RPL3	0.88881	0.849545	_FYK(ac)NWHK_	0.2474
P39023	366	60S ribosomal protein L3	RPL3	1.04004	0.849545	_IDLK(ac)FIDTTSK_	-0.30505
P39023	136	60S ribosomal protein L3	RPL3	1.00609	0.849545	_K(ac)WQDEDGKK_	0.63525
P39023	155	60S ribosomal protein L3	RPL3	0.988533	0.849545	_K(ac)YCQVIR_	-1.4061
P39023	300	60S ribosomal protein L3	RPL3	1.05921	0.849545	_LIK(ac)NNASTDYDLSDK_	1.1999
P39023	356	60S ribosomal protein L3	RPL3	1.02798	0.849545	_SLLVQTK(ac)R_	0.36847
P39023	115	60S ribosomal protein L3	RPL3	1.0911	0.849545	_TVFAEHISDECK(ac)R_	0.24309
P39748	252	Flap endonuclease 1	FEN1	0.921319	0.935279	_AVDLIQK(ac)HK_	0.99275
P40227	5	T-complex protein 1 subunit zeta	CCT6A	1.26067	0.914913	_(ac)AAVK(ac)TLNPK_	-0.43819
P40227	365	T-complex protein 1 subunit zeta	CCT6A	1.12459	0.914913	_FTFIEK(ac)CNNPR_	1.4081
P40227	381	T-complex protein 1 subunit zeta	CCT6A	1.22886	0.914913	_GPNK(ac)HTLTQIK_	-0.6945
P40227	199	T-complex protein 1 subunit zeta	CCT6A	1.27337	0.914913	_HK(ac)SETDTSLIR_	-0.38024
P40227	251	T-complex protein 1 subunit zeta	CCT6A	0.882223	0.914913	_TEVNSGFFYK(ac)SAEER_	0.48236
P40227	287	T-complex protein 1 subunit zeta	CCT6A	0.952835	0.914913	_VCGDSDK(ac)GFVVINQK_	-0.60378
P40429	191	60S ribosomal protein L13a	RPL13A	1.12952	0.871688	_IDK(ac)YTEVLK_	0.31574
P40429	134	60S ribosomal protein L13a	RPL13A	1.2173	0.871688	_K(ac)FAYLGR_	0.71101
P40925	118	Malate dehydrogenase, cytoplasmic	MDH1	1.14297	1.25182	_SQGAALDK(ac)YAK_	-0.060536
P40926	301	Malate dehydrogenase, mitochondrial	MDH2	1.34989	1.18954	_GIEK(ac)NLGIGK_	1.3463
P40926	157	Malate dehydrogenase, mitochondrial	MDH2	1.33964	1.18954	_K(ac)HGVYNPNK_	-0.24971
P40939	728	Trifunctional enzyme subunit alpha, mitochondrial	HADHA	1.27804	1.04199	_FVDLYGAQK(ac)IVDR_	1.2603
P40939	644	Trifunctional enzyme subunit alpha, mitochondrial	HADHA	1.26711	1.04199	_GFYIYQEGVK(ac)R_	-1.0822
P40939	406	Trifunctional enzyme subunit alpha, mitochondrial	HADHA	1.24466	1.04199	_GQQQVFK(ac)GLNDK_	-0.72881
P40939	605	Trifunctional enzyme subunit alpha, mitochondrial	HADHA	1.69342	1.04199	_HVAEDLGK(ac)VFGER_	1.1582
P40939	415	Trifunctional enzyme subunit alpha, mitochondrial	HADHA	1.17671	1.04199	_K(ac)ALTSFER_	0.48144
P41091	312	Eukaryotic translation initiation factor 2 subunit 3	EIF2S3	0.911411	0.948497	_LMCK(ac)PIFSK_	1.2998
P41229	205	Lysine-specific demethylase 5C	KDM5C	0.956206		_QSVQPSK(ac)FNSYGR_	0.90127
Q6NXS1	113	Protein phosphatase inhibitor 2-like protein 3	PPP1R2P3	0.672179	1.16594	_LAAAEGLEPK(ac)YR_	-2.9265
P41252	1042	Isoleucine--tRNA ligase, cytoplasmic	IARS	1.18147	1.15067	_APLK(ac)PYPVSPSDK_	0.65978
P42166	656	Lamina-associated polypeptide 2, isoform alpha	TMPO	0.876885	1.01195	_YLWLK(ac)DCK_	0.0082491
P42167	389	Lamina-associated polypeptide 2, isoforms beta/gamma	TMPO	0.744048	1.0031	_MEESFSSK(ac)YVPK_	-2.0677
P42167	393	Lamina-associated polypeptide 2, isoforms beta/gamma	TMPO	0.472434	1.0031	_YVPK(ac)YVPLADVK_	0.6644
P42285	198	Superkiller viralicidic activity 2-like 2	SKIV2L2	1.15417	0.775134	_ALSNQK(ac)YR_	0.038102
P42338	424	Phosphatidylinositol 4,5-bisphosphate 3-kinase catalytic subunit beta isoform	PIK3CB	0.813405		_TINPSK(ac)YQTIR_	1.3387
P42677	5	40S ribosomal protein S27	RPS27	0.965437		_PLAK(ac)DLLHPSPEEEK_	-0.084437
P42695	1187	Condensin-2 complex subunit D3	NCAPD3	1.99792	0.422583	_K(ac)LISQVQK_	0.23996
P42704	1357	Leucine-rich PPR motif-containing protein, mitochondrial	LRPPRC		0.923361	_LDDLFLK(ac)R_	-2.685
P42704	868	Leucine-rich PPR motif-containing protein, mitochondrial	LRPPRC	0.94162	0.923361	_LVEK(ac)GETDLIQK_	1.633
P42704	613	Leucine-rich PPR motif-containing protein, mitochondrial	LRPPRC	1.22587	0.923361	_QYFHQLEK(ac)MNVK_	-0.041304
P42704	1332	Leucine-rich PPR motif-containing protein, mitochondrial	LRPPRC	1.18956	0.923361	_SYVSEK(ac)DVTSAK_	1.0975
P42766	97	60S ribosomal protein L35	RPL35	1.09206	0.876962	_LNK(ac)HEENLK_	-0.10488
P43243	245	Matrin-3	MATR3	0.643294	0.891424	_DDSFFGETSHNYHK(ac)FDSEYER_	-0.018393
P43243	491	Matrin-3	MATR3	0.873362	0.891424	_FDQK(ac)QELGR_	0.41582
P43243	836	Matrin-3	MATR3	0.884956	0.891424	_FLNK(ac)LAEER_	1.6465
P43243	829	Matrin-3	MATR3	1.09876	0.891424	_NTHCSSLPHYQK(ac)LK_	-0.68471
P43243	3	Matrin-3	MATR3	0.901957	0.891424	_(ac)SK(ac)SFQQSSLSR_	-0.037047
P43243	571	Matrin-3	MATR3	1.00793	0.891424	_VDLSEK(ac)YK_	1.7279
P43243	473	Matrin-3	MATR3	1.15085	0.891424	_VHLSQK(ac)YK_	1.538
P43487	150	Ran-specific GTPase-activating protein	RANBP1	1.16109	1.27683	_FLNAENAQK(ac)FK_	0.197
P43487	154	Ran-specific GTPase-activating protein	RANBP1	1.16225	1.27683	_TK(ac)FEECR_	0.56134
P43487	183	Ran-specific GTPase-activating protein	RANBP1	1.06824	1.27683	_VAEK(ac)LEALSVK_	0.91752
P46013	210	Antigen KI-67	MKI67	0.879817	0.520671	_EISSVK(ac)LVSR_	-1.0722
P46013	3180	Antigen KI-67	MKI67	0.401204	0.520671	_SAK(ac)VLMQNQK_	-0.79589
P46013	2385	Antigen KI-67	MKI67	0.505485	0.520671	_TPSAGK(ac)AMDTPKPAVSDEK_	-1.2759
P46013	2264	Antigen KI-67	MKI67	0.62422	0.520671	_TPSVGK(ac)AMDTPKPAGGDEK_	0.13755
P46013	1616	Antigen KI-67	MKI67	0.631154	0.520671	_VACK(ac)SSQPDPDKNPASSK_	0.80386
P46100	2490	Transcriptional regulator ATRX	ATRX	0.787402	0.666711	_SKNPGPSQGK(ac)SM_	0.16668
P46100	967	Transcriptional regulator ATRX	ATRX	0.79447	0.666711	_VQDGLSDIAEK(ac)FLK_	0.012769
P46776	47	60S ribosomal protein L27a	RPL27A	0.952835	0.87604	_INFDK(ac)YHPGYFGK_	1.3108
P46776	94	60S ribosomal protein L27a	RPL27A	0.885269	0.87604	_NK(ac)TGAAPIIDVVR_	1.2969
P46777	27	60S ribosomal protein L5	RPL5	2.17889	0.913242	_EGK(ac)TDYYAR_	-0.927
P46777	197	60S ribosomal protein L5	RPL5	1.24117	0.913242	_K(ac)HIMGQNVADYMR_	1.0205
P46777	43	60S ribosomal protein L5	RPL5	0.863782	0.913242	_NK(ac)YNTPK_	0.73922
P46777	48	60S ribosomal protein L5	RPL5	0.803342	0.913242	_YNTPK(ac)YR_	-0.5748
P46777	241	60S ribosomal protein L5	RPL5	1.22701	0.913242	_NSVTPDMMEEMYK(ac)K_	-1.8528
P46777	220	60S ribosomal protein L5	RPL5	1.09736	0.913242	_YLMEEDEDAYK(ac)K_	-0.34627
P46778	122	60S ribosomal protein L21	RPL21	1.00618	0.868734	_EK(ac)GTWVQLK(ac)R_	-0.90404
P46778	129	60S ribosomal protein L21	RPL21	1.13395	0.868734	_GTWVQLK(ac)R_	0.55192
P46779	19	60S ribosomal protein L28	RPL28	0.90629	0.891583	_NCSSFLIK(ac)R_	-2.2055
P46779	101	60S ribosomal protein L28	RPL28	1.33941	0.891583	_NK(ac)YRPDLR_	0.72004
P46783	31	40S ribosomal protein S10	RPS10	1.11053	0.834934	_DVHMPK(ac)HPELADK_	0.6515
P46783	107	40S ribosomal protein S10	RPS10	1.17007	0.834934	_PK(ac)GLEGERPAR_	0.14308
P47895	266	Aldehyde dehydrogenase family 1 member A3	ALDH1A3	1.27977	1.4213	_LVK(ac)EAASR_	1.6193
P47914	38	60S ribosomal protein L29	RPL29	2.09648	0.966464	_GVDPK(ac)FLR_	1.3359
P47914	87	60S ribosomal protein L29	RPL29	0.695749	0.966464	_IPK(ac)GVSR_	-0.10195
P47914	156	60S ribosomal protein L29	RPL29	0.463156	0.966464	_RTQAPTK(ac)ASE_	-0.40999
P47914	33	60S ribosomal protein L29	RPL29	2.49128	0.966464	_YESLK(ac)GVDPK_	0.8374
P48047	192	ATP synthase subunit O, mitochondrial	ATP5O	1.49312	1.12762	_IGEK(ac)YVDMSVK_	-0.75328
P48047	60	ATP synthase subunit O, mitochondrial	ATP5O	1.28041	1.12762	_LEQVEK(ac)ELLR_	-0.127
P48047	90	ATP synthase subunit O, mitochondrial	ATP5O	1.98059	1.12762	_VK(ac)SLNDITAK_	-2.3703
P48059	132	LIM and senescent cell antigen-like-containing domain protein 1	LIMS1	1.74089	0.823723	_GLGK(ac)YICQK_	-1.1828
P48163	84	NADP-dependent malic enzyme	ME1	1.12684	1.13704	_NEK(ac)LFYR_	0.95665
P48163	60	NADP-dependent malic enzyme	ME1	0.827198	1.13704	_VVK(ac)NFEHLNSDFDR_	1.2089
P48444	241	Coatomer subunit delta	ARCN1	0.97144	1.32897	_EVDNFVDK(ac)LK_	-0.11592
P48634	29	Protein PRRC2A	PRRC2A	1.02501	1.08325	_GK(ac)SLEIQKPAVAPR_	-1.6241
P48634	35	Protein PRRC2A	PRRC2A	0.698812	1.08325	_SLEIQK(ac)PAVAPR_	-0.57652
P48643	502	T-complex protein 1 subunit epsilon	CCT5	1.1936	0.917011	_GTNDMK(ac)QQHVIETLIGK_	0.13812
P48643	232	T-complex protein 1 subunit epsilon	CCT5	0.772678	0.917011	_GVIVDK(ac)DFSHPQMPK_	1.8157
P48643	223	T-complex protein 1 subunit epsilon	CCT5	1.21197	0.917011	_LEDTK(ac)LIK_	0.015244
P48643	529	T-complex protein 1 subunit epsilon	CCT5		0.917011	_MILK(ac)IDDIR_	-2.6052
P48735	155	Isocitrate dehydrogenase [NADP], mitochondrial	IDH2	1.56954	1.44271	_EPIICK(ac)NIPR_	-0.48282
P49006	106	MARCKS-related protein	MARCKSL1	1.83429		_LSGLSFK(ac)R_	-1.2988
P49207	43	60S ribosomal protein L34	RPL34	1.08419	0.870322	_APK(ac)SACGVCPGR_	-1.1004
P49257	346	Protein ERGIC-53	LMAN1	0.938438	1.21057	_IHLEIK(ac)QLNR_	0.85665
P49327	2438	Fatty acid synthase	FASN	0.990786	0.742666	_AK(ac)YHGNVMLLR_	-1.3534
P49327	1582	Fatty acid synthase	FASN	1.11871	0.742666	_DIMLATGK(ac)LSPDAIPGK_	-0.44043
P49327	673	Fatty acid synthase	FASN	1.00797	0.742666	_EGVFAK(ac)EVR_	-0.41898
P49327	1995	Fatty acid synthase	FASN	1.23683	0.742666	_PK(ac)YSGTLNLDR_	-1.8792
P49327	436	Fatty acid synthase	FASN	1.16459	0.742666	_TPEAVQK(ac)LLEQGLR_	0.3653
P49327	1704	Fatty acid synthase	FASN	1.29828	0.742666	_VFTTVGSAEK(ac)R_	-0.19636
P49327	2391	Fatty acid synthase	FASN	1.09426	0.742666	_VLEALLPLK(ac)GLEER_	1.1141
P49327	41	Fatty acid synthase	FASN		0.742666	_WK(ac)AGLYGLPR_	-0.30609
P49327	1847	Fatty acid synthase	FASN	1.07728	0.742666	_YMAQGK(ac)HIGK_	2.7682
P49368	138	T-complex protein 1 subunit gamma	CCT3	1.16178	0.911494	_ALDDMISTLK(ac)K_	0.51556
P49411	234	Elongation factor Tu, mitochondrial	TUFM	1.20057	1.16048	_DPELGLK(ac)SVQK_	0.46546
P49411	88	Elongation factor Tu, mitochondrial	TUFM	1.38131	1.16048	_ILAEGGGAK(ac)FK_	2.8902
P49411	91	Elongation factor Tu, mitochondrial	TUFM	1.27966	1.16048	_K(ac)YEEIDNAPEER_	-0.58927
P49411	311	Elongation factor Tu, mitochondrial	TUFM	1.37882	1.16048	_TVVTGIEMFHK(ac)SLER_	1.0619
P49454	2875	Centromere protein F	CENPF	0.406256	0.33934	_MDNLK(ac)YVNQLK_	-1.7705
P49720	77	Proteasome subunit beta type-3	PSMB3	1.1076	1.07586	_LNLYELK(ac)EGR_	0.72809
P49721	29	Proteasome subunit beta type-2	PSMB2	1.1731	1.06462	_VAASNIVQMK(ac)DDHDK_	0.37318
P49736	896	DNA replication licensing factor MCM2	MCM2	0.928591	0.620732	_FSHDLK(ac)R_	-0.181
P49748	372	Very long-chain specific acyl-CoA dehydrogenase, mitochondrial	ACADVL	1.04835	1.46975	_TQFGEK(ac)IHNFGLIQEK_	-0.54939
P49750	1943	YLP motif-containing protein 1	YLPM1	0.790514	0.856751	_ITDESGHLAEK(ac)ALNR_	1.0222
P49755	127	Transmembrane emp24 domain-containing protein 10	TMED10	1.05124	1.08301	_IPDQLVILDMK(ac)HGVEAK_	0.8337
P49768	314	Presenilin-1	PSEN1	0.932314	1.1001	_NSK(ac)YNAESTER_	1.2835
P49773	30	Histidine triad nucleotide-binding protein 1	HINT1	1.1968	1.06611	_EIPAK(ac)IIFEDDR_	-1.151
P49773	21	Histidine triad nucleotide-binding protein 1	HINT1	1.33392	1.06611	_PGGDTIFGK(ac)IIR_	-1.1988
P49790	954	Nuclear pore complex protein Nup153	NUP153	0.9273	0.854044	_FSK(ac)PIGDFK_	-0.8976
P49790	718	Nuclear pore complex protein Nup153	NUP153	0.895415	0.854044	_TTLSASGTGFGDK(ac)FK_	-0.1963
P49792	2165	E3 SUMO-protein ligase RanBP2	RANBP2	0.65368	0.895897	_AAK(ac)LIQR_	-0.20425
P49792	1851	E3 SUMO-protein ligase RanBP2	RANBP2	0.531491	0.895897	_ASK(ac)FGNTEQGFK_	-0.81628
P49792	1332	E3 SUMO-protein ligase RanBP2	RANBP2	0.73779	0.895897	_EPTSHDNK(ac)DICK_	-0.70634
P49792	1985	E3 SUMO-protein ligase RanBP2	RANBP2	0.526981	0.895897	_LFSSQYGK(ac)MANK_	0.10969
P49792	1963	E3 SUMO-protein ligase RanBP2	RANBP2	0.457645	0.895897	_STSGEGFQFGK(ac)K_	1.5609
P50213	58	Isocitrate dehydrogenase [NAD] subunit alpha, mitochondrial	IDH3A	1.15611	0.97144	_IFDAAK(ac)APIQWEER_	3.2108
P50213	214	Isocitrate dehydrogenase [NAD] subunit alpha, mitochondrial	IDH3A	1.2818	0.97144	_MSDGLFLQK(ac)CR_	-0.8105
P50213	77	Isocitrate dehydrogenase [NAD] subunit alpha, mitochondrial	IDH3A	1.13426	0.97144	_NVTAIQGPGGK(ac)WMIPSEAK_	0.14603
P50238	22	Cysteine-rich protein 1	CRIP1	1.69765	1.186	_VTSLGK(ac)DWHRPCLK_	0.11663
P50395	112	Rab GDP dissociation inhibitor beta	GDI2	1.30482	1.03196	_VTEGSFVYK(ac)GGK_	-0.53988
P50542	28	Peroxisomal targeting signal 1 receptor	PEX5	0.821693	0.919963	_LAGHFTQDK(ac)ALR_	1.0396
P50851	1679	Lipopolysaccharide-responsive and beige-like anchor protein	LRBA	0.712758	1.08626	_NVNVK(ac)DILR_	0.60561
P50914	85	60S ribosomal protein L14	RPL14	1.38862	0.854336	_ADINTK(ac)WAATR_	-0.12023
P50914	71	60S ribosomal protein L14	RPL14	1.04214	0.854336	_FPHSAHQK(ac)YVR_	1.6331
P50914	124	60S ribosomal protein L14	RPL14	1.59327	0.854336	_IIK(ac)NEVK(ac)K(ac)LQK_	1.3959
P50914	128	60S ribosomal protein L14	RPL14	1.59327	0.854336	_IIK(ac)NEVK(ac)K(ac)LQK_	1.3959
P50914	129	60S ribosomal protein L14	RPL14	1.59327	0.854336	_IIK(ac)NEVK(ac)K(ac)LQK_	1.3959
P50990	400	T-complex protein 1 subunit theta	CCT8	1.17416	0.923532	_AVDDGVNTFK(ac)VLTR_	1.8675
P50990	20	T-complex protein 1 subunit theta	CCT8	0.776398	0.923532	_EGAK(ac)HFSGLEEAVYR_	1.136
P50990	440	T-complex protein 1 subunit theta	CCT8	0.959693	0.923532	_K(ac)FAEAFEAIPR_	2.5372
P50990	318	T-complex protein 1 subunit theta	CCT8	1.02328	0.923532	_LNSK(ac)WDLR_	-1.9974
P50995	408	Annexin A11	ANXA11	1.22281	1.01431	_DIEK(ac)SICR_	-1.635
P51114	207	Fragile X mental retardation syndrome-related protein 1	FXR1	0.927214	0.857265	_NEEATK(ac)HLECTK_	-2.1547
P51397	29	Death-associated protein 1	DAP	0.657073		_IVQK(ac)HPHTGDTK_	-0.33717
P51532	455	Transcription activator BRG1	SMARCA4		0.918611	_ITEK(ac)LEK_	3.676
P51608	449	Methyl-CpG-binding protein 2	MECP2	0.502563	1.13629	_TQPAVATAATAAEK(ac)YK_	2.3751
P51610	1863	Host cell factor 1	HCFC1	1.23571	0.972952	_QELQPGTAYK(ac)FR_	-0.33184
P51659	57	Peroxisomal multifunctional enzyme type 2	HSD17B4	0.903342	1.08612	_GSLAADK(ac)VVEEIR_	0.65121
P51665	204	26S proteasome non-ATPase regulatory subunit 7	PSMD7	1.04559	1.0168	_GLNSK(ac)LLDIR_	0.021661
P51991	4	Heterogeneous nuclear ribonucleoprotein A3	HNRNPA3	1.12507	0.970874	_(ac)MEVK(ac)PPPGR_	-0.33462
P52272	134	Heterogeneous nuclear ribonucleoprotein M	HNRNPM	1.07462	0.913993	_AAEVLNK(ac)HSLSGR_	-0.86459
P52272	239	Heterogeneous nuclear ribonucleoprotein M	HNRNPM	1.14398	0.913993	_ADILEDK(ac)DGK_	1.0916
P52272	672	Heterogeneous nuclear ribonucleoprotein M	HNRNPM	1.04593	0.913993	_DK(ac)FNECGHVLYADIK_	-0.64322
P52272	698	Heterogeneous nuclear ribonucleoprotein M	HNRNPM	1.17905	0.913993	_GCGVVK(ac)FESPEVAER_	1.748
P52565	127	Rho GDP-dissociation inhibitor 1	ARHGDIA	1.24217	1.17929	_EIVSGMK(ac)YIQHTYR_	1.1797
P52565	141	Rho GDP-dissociation inhibitor 1	ARHGDIA	1.25987	1.17929	_IDK(ac)TDYMVGSYGPR_	0.13814
P52597	200	Heterogeneous nuclear ribonucleoprotein F	HNRNPF	0.58326	1.00576	_SYSDPPLK(ac)FMSVQR_	0.26398
P52597	98	Heterogeneous nuclear ribonucleoprotein F	HNRNPF	1.49332	1.00576	_TEMDWVLK(ac)HSGPNSADSANDGFVR_	-1.6767
P52597	87	Heterogeneous nuclear ribonucleoprotein F	HNRNPF	1.51005	1.00576	_YIEVFK(ac)SHR_	-1.5879
P52756	542	RNA-binding protein 5	RBM5	0.701115	0.666978	_TAQQIAK(ac)DMER_	-0.28662
P52907	273	F-actin-capping protein subunit alpha-1	CAPZA1	0.972006	1.03996	_IDWNK(ac)ILSYK_	-0.084971
P52907	97	F-actin-capping protein subunit alpha-1	CAPZA1	0.963298	1.03996	_ISFK(ac)FDHLR_	0.16451
P52943	23	Cysteine-rich protein 2	CRIP2	2.13885	1.62507	_VSSLGK(ac)DWHK_	0.16964
P52943	144	Cysteine-rich protein 2	CRIP2	1.65994	1.62507	_VTSLGK(ac)DWHR_	-1.9727
P53004	269	Biliverdin reductase A	BLVRA	1.64718	1.28745	_LLGQFSEK(ac)ELAAEK_	0.29399
P53007	160	Tricarboxylate transport protein, mitochondrial	SLC25A1	1.29821	1.2326	_FIHDQTSPNPK(ac)YR_	-1.8758
P53007	255	Tricarboxylate transport protein, mitochondrial	SLC25A1	1.28776	1.2326	_MQGLEAHK(ac)YR_	-0.52389
P53041	111	Serine/threonine-protein phosphatase 5	PPP5C	1.13746	0.943663	_AASNMALGK(ac)FR_	0.18855
P53621	46	Coatomer subunit alpha	COPA	1.64593	1.18047	_MCTLIDK(ac)FDEHDGPVR_	0.27633
P54136	287	Arginine--tRNA ligase, cytoplasmic	RARS	1.14485	1.01785	_FDTEEEFK(ac)K_	0.91523
P54577	146	Tyrosine--tRNA ligase, cytoplasmic	YARS	1.01783	1.23346	_LSSVVTQHDSK(ac)K_	-0.33139
P55060	158	Exportin-2	CSE1L	1.0667	0.893416	_TAHSLFK(ac)R_	0.6389
P55209	194	Nucleosome assembly protein 1-like 1	NAP1L1	0.996016	0.795988	_NVDLLSDMVQEHDEPILK(ac)HLK_	1.0104
P55210	80	Caspase-7	CASP7	0.897263		_NFDK(ac)VTGMGVR_	0.66714
P55265	669	Double-stranded RNA-specific adenosine deaminase	ADAR	0.868659	1.04361	_VAK(ac)QMAAEEAMK_	-0.50831
P55327	102	Tumor protein D52	TPD52	0.864454	1.28631	_EK(ac)HLAEIK_	-2.2498
P55786	832	Puromycin-sensitive aminopeptidase	NPEPPS	1.1452	1.36829	_FIK(ac)DNWEELYNR_	0.19789
P55786	163	Puromycin-sensitive aminopeptidase	NPEPPS	1.42092	1.36829	_SK(ac)YTTPSGEVR_	1.7648
P55884	604	Eukaryotic translation initiation factor 3 subunit B	EIF3B	1.10728	0.85918	_IELIK(ac)MFDK_	0.73433
P56134	54	ATP synthase subunit f, mitochondrial	ATP5J2	2.40964	1.11648	_YYNK(ac)YINVK_	2.3829
P56385	34	ATP synthase subunit e, mitochondrial	ATP5I	1.21293	1.1616	_YNYLK(ac)PR_	-0.40396
P58876	6	Histone H2B type 1-D	HIST1H2BD	0.378817		_PEPTK(ac)SAPAPK_	1.3012
P60174	231	Triosephosphate isomerase	TPI1	1.20485	1.21518	_GWLK(ac)SNVSDAVAQSTR_	1.1112
P60174	225	Triosephosphate isomerase	TPI1	1.12667	1.21518	_TATPQQAQEVHEK(ac)LR_	0.31016
P60174	193	Triosephosphate isomerase	TPI1	1.24992	1.21518	_VIADNVK(ac)DWSK_	-0.9493
P60842	146	Eukaryotic initiation factor 4A-I	EIF4A1	1.02493	0.860289	_AEVQK(ac)LQMEAPHIIVGTPGR_	-0.26039
P60842	309	Eukaryotic initiation factor 4A-I	EIF4A1	1.60336	0.860289	_DFTVSAMHGDMDQK(ac)ER_	-0.4872
P60842	238	Eukaryotic initiation factor 4A-I	EIF4A1	1.43534	0.860289	_K(ac)EELTLEGIR_	-1.9085
P60842	174	Eukaryotic initiation factor 4A-I	EIF4A1	1.54552	0.860289	_YLSPK(ac)YIK_	2.1604
P60866	4	40S ribosomal protein S20	RPS20	0.554939	0.857706	_(ac)AFK(ac)DTGK_	0.73349
P60866	67	40S ribosomal protein S20	RPS20	1.9475	0.857706	_K(ac)TPCGEGSK(ac)TWDR_	-1.5577
P60866	75	40S ribosomal protein S20	RPS20	1.4468	0.857706	_TPCGEGSK(ac)TWDR_	-0.59513
P60896	62	26S proteasome complex subunit DSS1	SHFM1	0.994233		_AELEK(ac)HGYK_	-0.21691
P60900	102	Proteasome subunit alpha type-6	PSMA6	1.24148	1.06852	_YEAANWK(ac)YK_	1.2088
P60900	104	Proteasome subunit alpha type-6	PSMA6	1.10757	1.06852	_YK(ac)YGYEIPVDMLCK_	-1.1868
P60903	23	Protein S100-A10	S100A10	0.881135	0.674263	_FAGDK(ac)GYLTK_	-1.7086
P60903	28	Protein S100-A10	S100A10		0.674263	_GYLTK(ac)EDLR_	1.104
P60903	57	Protein S100-A10	S100A10	0.922765	0.674263	_IMK(ac)DLDQCR_	-0.63578
P60903	37	Protein S100-A10	S100A10	0.806387	0.674263	_VLMEK(ac)EFPGFLENQK_	-0.95519
P60981	132	Destrin	DSTN	1.18132	1.03943	_FQGIK(ac)HECQANGPEDLNR_	1.3147
P60981	19	Destrin	DSTN	1.13698	1.03943	_IFYDMK(ac)VR_	0.52008
P61081	8	NEDD8-conjugating enzyme Ubc12	UBE2M	0.700035	1.18377	_LFSLK(ac)QQK_	0.91482
P61086	14	Ubiquitin-conjugating enzyme E2 K	UBE2K	1.58597	0.94038	_EFK(ac)EVLK_	-0.32677
P61088	94	Ubiquitin-conjugating enzyme E2 N	UBE2N	1.22345	1.15667	_DK(ac)WSPALQIR_	0.19491
P61088	74	Ubiquitin-conjugating enzyme E2 N	UBE2N	1.08989	1.15667	_FMTK(ac)IYHPNVDK_	1.6471
P61088	92	Ubiquitin-conjugating enzyme E2 N	UBE2N	3.87898	1.15667	_ICLDILK(ac)DK_	-0.29607
P61088	10	Ubiquitin-conjugating enzyme E2 N	UBE2N	1.23988	1.15667	_IIK(ac)ETQR_	-0.018822
P61158	244	Actin-related protein 3	ACTR3	1.4702	1.05005	_EFNK(ac)YDTDGSK_	-0.11797
P61158	251	Actin-related protein 3	ACTR3	1.24535	1.05005	_YDTDGSK(ac)WIK_	0.15255
P61221	431	ATP-binding cassette sub-family E member 1	ABCE1	1.0288	0.760514	_QLLHEK(ac)IR_	-0.40791
P61247	182	40S ribosomal protein S3a	RPS3A	0.98668	0.819605	_EVQTNDLK(ac)EVVNK_	1.6635
P61247	195	40S ribosomal protein S3a	RPS3A	1.17696	0.819605	_LIPDSIGK(ac)DIEK_	-1.7004
P61247	46	40S ribosomal protein S3a	RPS3A	1.65377	0.819605	_NIGK(ac)TLVTR_	0.32927
P61247	56	40S ribosomal protein S3a	RPS3A	1.01347	0.819605	_TQGTK(ac)IASDGLK_	1.0667
P61254	134	60S ribosomal protein L26	RPL26	0.69891	0.915081	_GK(ac)YKEETIEK_	-0.26325
P61254	77	60S ribosomal protein L26	RPL26	1.77469	0.915081	_K(ac)YVIYIER_	2.6986
P61254	2	60S ribosomal protein L26	RPL26	1.75685	0.915081	_MK(ac)FNPFVTSDR_	-1.2293
P61313	93	60S ribosomal protein L15	RPL15	1.02254	0.88129	_PVHHGVNQLK(ac)FAR_	-0.010812
P61326	41	Protein mago nashi homolog	MAGOH	0.376322	1.11796	_YANNSNYK(ac)NDVMIR_	-0.20816
P61457	41	Pterin-4-alpha-carbinolamine dehydratase	PCBD1	1.14097	1.07303	_QFHFK(ac)DFNR_	-2.273
P61513	7	60S ribosomal protein L37a	RPL37A	1.60249	0.907194	_K(ac)VGIVGK(ac)YGTR_	-0.90021
P61513	13	60S ribosomal protein L37a	RPL37A	1.26349	0.907194	_VGIVGK(ac)YGTR_	-1.4563
P61604	99	10 kDa heat shock protein, mitochondrial	HSPE1	1.11787	0.908678	_DGDILGK(ac)YVD_	0.0063688
P61604	8	10 kDa heat shock protein, mitochondrial	HSPE1	1.29076	0.908678	_K(ac)FLPLFDR_	-0.99307
P61758	59	Prefoldin subunit 3	VBP1	1.2259	0.916086	_LDEQYQK(ac)YK_	0.42743
P61927	68	60S ribosomal protein L37	RPL37			_HLK(ac)IVYR_	0.52479
P61927	14	60S ribosomal protein L37	RPL37	1.35838		_NK(ac)THTLCR_	-0.015419
P61956	42	Small ubiquitin-related modifier 2	SUMO2	1.21718		_HTPLSK(ac)LMK_	-0.88501
P61978	461	Heterogeneous nuclear ribonucleoprotein K	HNRNPK	1.1563	1.08126	_QYSGK(ac)FF_	-1.1777
P61978	34	Heterogeneous nuclear ribonucleoprotein K	HNRNPK	0.84631	1.08126	_RPAEDMEEEQAFK(ac)R_	-0.083671
P61978	198	Heterogeneous nuclear ribonucleoprotein K	HNRNPK	1.16135	1.08126	_VVLIGGK(ac)PDR_	-1.49
P62081	155	40S ribosomal protein S7	RPS7	0.78883	0.855359	_LIK(ac)VHLDK_	-0.28588
P62081	74	40S ribosomal protein S7	RPS7	0.916674	0.855359	_SFQK(ac)IQVR_	-1.3665
P62136	305	Serine/threonine-protein phosphatase PP1-alpha catalytic subunit	PPP1CA	0.72998	0.85237	_GK(ac)YGQFSGLNPGGR_	-0.64868
P62140	112	Serine/threonine-protein phosphatase PP1-beta catalytic subunit	PPP1CB	0.995917	1.00205	_IK(ac)YPENFFLLR_	0.56551
P62140	140	Serine/threonine-protein phosphatase PP1-beta catalytic subunit	PPP1CB	1.10254	1.00205	_IYGFYDECK(ac)R_	-1.1066
P62140	303	Serine/threonine-protein phosphatase PP1-beta catalytic subunit	PPP1CB	0.714898	1.00205	_AK(ac)YQYGGLNSGR_	1.0552
P62158	95	Calmodulin	CALM1	1.06216	0.990786	_VFDK(ac)DGNGYISAAELR_	0.020408
P62191	24	26S protease regulatory subunit 4	PSMC1	0.567344	1.02252	_K(ac)YEPPVPTR_	0.98095
P62195	330	26S protease regulatory subunit 8	PSMC5	0.948407	1.00466	_LDILK(ac)IHSR_	-1.5059
P62195	94	26S protease regulatory subunit 8	PSMC5	1.04271	1.00466	_VHPEGK(ac)FVVDVDK_	-1.4717
P62241	128	40S ribosomal protein S8	RPS8	0.769527	0.817661	_GAK(ac)LTPEEEEILNK_	-0.23905
P62244	88	40S ribosomal protein S15a	RPS15A	1.09179	0.788768	_DLEK(ac)WQNNLLPSR_	0.090011
P62244	84	40S ribosomal protein S15a	RPS15A	0.997009	0.788768	_FDVQLK(ac)DLEK_	0.20906
P62249	130	40S ribosomal protein S16	RPS16	1.24002	0.841893	_CESK(ac)K(ac)FGGPGAR_	1.7545
P62249	131	40S ribosomal protein S16	RPS16	1.28828	0.841893	_K(ac)FGGPGAR_	0.18016
P62256	60	Ubiquitin-conjugating enzyme E2 H	UBE2H	1.60953	1.07631	_VDLPDK(ac)YPFK_	-0.58797
P62258	118	14-3-3 protein epsilon	YWHAE	1.23988	1.18845	_HLIPAANTGESK(ac)VFYYK_	1.3637
P62258	28	14-3-3 protein epsilon	YWHAE		1.18845	_YDEMVESMK(ac)K_	-0.051299
P62266	21	40S ribosomal protein S23	RPS23	1.76298	0.834655	_DQK(ac)WHDK_	-0.2669
P62266	25	40S ribosomal protein S23	RPS23	0.93985	0.834655	_WHDK(ac)QYK_	0.3067
P62266	135	40S ribosomal protein S23	RPS23	0.860585	0.834655	_VANVSLLALYK(ac)GK_	-0.30489
P62273	33	40S ribosomal protein S29	RPS29	1.04408	0.799936	_K(ac)YGLNMCR_	-1.2572
P62280	152	40S ribosomal protein S11	RPS11	1.40054	0.799297	_AAGTK(ac)K(ac)QFQK_	0.040247
P62280	153	40S ribosomal protein S11	RPS11	1.40054	0.799297	_AAGTK(ac)K(ac)QFQK_	0.040247
P62280	12	40S ribosomal protein S11	RPS11	1.02194	0.799297	_AYQK(ac)QPTIFQNK_	0.65073
P62280	58	40S ribosomal protein S11	RPS11	1.00351	0.799297	_EAIEGTYIDK(ac)K_	0.6344
P62280	45	40S ribosomal protein S11	RPS11	1.06046	0.799297	_NIGLGFK(ac)TPK_	0.34111
P62328	4	Thymosin beta-4	TMSB4X	1.26619	1.28791	_SDK(ac)PDMAEIEK(ac)FDK_	-1.0479
P62328	12	Thymosin beta-4	TMSB4X	0.68738	1.28791	_SDK(ac)PDMAEIEK(ac)FDK_	-1.0479
P62328	26	Thymosin beta-4	TMSB4X	0.801796	1.28791	_TETQEK(ac)NPLPSK_	1.7312
P62333	68	26S protease regulatory subunit 10B	PSMC6		1.09334	_QLTEEK(ac)FIVK_	1.9197
P62333	206	26S protease regulatory subunit 10B	PSMC6	1.21591	1.09334	_VVSSSIVDK(ac)YIGESAR_	0.61426
P62424	245	60S ribosomal protein L7a	RPL7A	1.1297	0.884173	_HWGGNVLGPK(ac)SVAR_	-1.3355
P62424	101	60S ribosomal protein L7a	RPL7A	5.96801	0.884173	_LAHK(ac)YRPETK_	0.28547
P62424	34	60S ribosomal protein L7a	RPL7A	0.956206	0.884173	_VVNPLFEK(ac)R_	1.5913
P62633	103	Cellular nucleic acid-binding protein	CNBP	1.10021	0.739919	_EQCCYNCGK(ac)PGHLAR_	-0.45902
P62633	8	Cellular nucleic acid-binding protein	CNBP	0.88199	0.739919	_(ac)SSNECFK(ac)CGR_	1.7599
P62701	22	40S ribosomal protein S4, X isoform	RPS4X	0.769704	0.871916	_HWMLDK(ac)LTGVFAPR_	0.47348
P62701	53	40S ribosomal protein S4, X isoform	RPS4X	0.957029	0.871916	_LK(ac)YALTGDEVK_	0.83797
P62701	62	40S ribosomal protein S4, X isoform	RPS4X	0.773156	0.871916	_YALTGDEVK(ac)K_	1.6339
P62805	9	Histone H4	HIST1H4A	0.507254	0.893017	_GK(ac)GGK(ac)GLGK(ac)GGAK(ac)R_	-1.766
P62805	13	Histone H4	HIST1H4A	0.783024	0.893017	_GLGK(ac)GGAK(ac)R_	0.077095
P62805	17	Histone H4	HIST1H4A	0.783024	0.893017	_GLGK(ac)GGAK(ac)R_	0.077095
P62805	6	Histone H4	HIST1H4A	0.507254	0.893017	_GK(ac)GGK(ac)GLGK(ac)GGAK(ac)R_	-1.766
P62805	60	Histone H4	HIST1H4A	0.882223	0.893017	_GVLK(ac)VFLENVIR_	0.68148
P62805	92	Histone H4	HIST1H4A	0.880592	0.893017	_TVTAMDVVYALK(ac)R_	-1.071
P62826	134	GTP-binding nuclear protein Ran	RAN	0.767695	0.998502	_AK(ac)SIVFHR_	-0.31418
P62826	71	GTP-binding nuclear protein Ran	RAN	1.00537	0.998502	_FNVWDTAGQEK(ac)FGGLR_	0.6345
P62826	60	GTP-binding nuclear protein Ran	RAN	1.18495	0.998502	_GPIK(ac)FNVWDTAGQEK_	-1.269
P62826	37	GTP-binding nuclear protein Ran	RAN	1.25268	0.998502	_HLTGEFEK(ac)K_	-0.92791
P62826	23	GTP-binding nuclear protein Ran	RAN	1.07853	0.998502	_LVLVGDGGTGK(ac)TTFVK_	-1.0363
P62826	99	GTP-binding nuclear protein Ran	RAN	1.1147	0.998502	_VTYK(ac)NVPNWHR_	1.247
P62829	113	60S ribosomal protein L23	RPL23	1.16439	0.96637	_GEMK(ac)GSAITGPVAK_	-0.0017565
P62829	66	60S ribosomal protein L23	RPL23	1.01025	0.96637	_LPAAGVGDMVMATVK(ac)K_	3.4566
P62847	37	40S ribosomal protein S24	RPS24	1.35135	0.805023	_ATVPK(ac)TEIR_	2.0072
P62847	21	40S ribosomal protein S24	RPS24	1.27239	0.805023	_K(ac)QMVIDVLHPGK_	2.0694
P62851	52	40S ribosomal protein S25	RPS25	1.25764	0.851426	_LNNLVLFDK(ac)ATYDK_	-0.56363
P62857	16	40S ribosomal protein S28	RPS28	1.0813	0.807103	_VTK(ac)VLGR_	-0.15435
P62877	105	E3 ubiquitin-protein ligase RBX1	RBX1	0.975705	1.02244	_EWEFQK(ac)YGH_	0.055045
P62899	75	60S ribosomal protein L31	RPL31	0.975895	0.884564	_AVWAK(ac)GIR_	0.87516
P62899	55	60S ribosomal protein L31	RPL31	1.36981	0.884564	_FAMK(ac)EMGTPDVR_	-2.6096
P62899	39	60S ribosomal protein L31	RPL31	1.47916	0.884564	_IHGVGFK(ac)K_	0.14805
P62906	91	60S ribosomal protein L10a	RPL10A	1.04214	0.905305	_AVDIPHMDIEALK(ac)K_	0.39229
P62906	106	60S ribosomal protein L10a	RPL10A	1.25868	0.905305	_K(ac)YDAFLASESLIK_	1.0901
P62910	67	60S ribosomal protein L32	RPL32	1.87772	0.889442	_TK(ac)HMLPSGFR_	-0.82664
P62917	144	60S ribosomal protein L8	RPL8	1.22082	0.887863	_ASGNYATVISHNPETK(ac)K_	-1.5088
P62917	46	60S ribosomal protein L8	RPL8	1.1639	0.887863	_GIVK(ac)DIIHDPGR_	0.10776
P62937	44	Peptidyl-prolyl cis-trans isomerase A	PPIA	1.32709	1.08845	_ALSTGEK(ac)GFGYK_	-0.16048
P62937	49	Peptidyl-prolyl cis-trans isomerase A	PPIA	1.37138	1.08845	_GFGYK(ac)GSCFHR_	1.221
P62937	76	Peptidyl-prolyl cis-trans isomerase A	PPIA	1.40082	1.08845	_HNGTGGK(ac)SIYGEK_	0.3596
P62937	125	Peptidyl-prolyl cis-trans isomerase A	PPIA	1.63816	1.08845	_TEWLDGK(ac)HVVFGK_	-0.71541
P62937	31	Peptidyl-prolyl cis-trans isomerase A	PPIA	1.31586	1.08845	_VPK(ac)TAENFR_	-3.1197
P62987	48	Ubiquitin-60S ribosomal protein L40	UBA52	0.959049	0.899119	_LIFAGK(ac)QLEDGR_	-0.92819
P62987	88	Ubiquitin-60S ribosomal protein L40	UBA52	1.53114	0.899119	_QLAQK(ac)YNCDK_	-0.24387
P62987	93	Ubiquitin-60S ribosomal protein L40	UBA52	1.8421	0.899119	_YNCDK(ac)M(ox)ICR_	0.96278
P63173	9	60S ribosomal protein L38	RPL38	1.6751	0.924727	_KIEEIK(ac)DFLLTAR_	1.0647
P63173	67	60S ribosomal protein L38	RPL38	1.33041	0.924727	_QSLPPGLAVK(ac)ELK_	0.47397
P63208	66	S-phase kinase-associated protein 1	SKP1	1.21978	0.970026	_VIQWCTHHK(ac)DDPPPPEDDENKEK_	0.31583
P63220	41	40S ribosomal protein S21	RPS21	1.00893	0.847817	_DHASIQMNVAEVDK(ac)VTGR_	-0.28346
P63241	47	Eukaryotic translation initiation factor 5A-1	EIF5A	0.444622	1.05828	_IVEMSTSK(ac)TGK(ac)HGHAK_	0.22582
P63241	50	Eukaryotic translation initiation factor 5A-1	EIF5A	0.444622	1.05828	_IVEMSTSK(ac)TGK(ac)HGHAK_	0.22582
P63241	68	Eukaryotic translation initiation factor 5A-1	EIF5A	1.09308	1.05828	_K(ac)YEDICPSTHNM(ox)DVPNIK_	-0.86657
P63279	65	SUMO-conjugating enzyme UBC9	UBE2I	1.04866	1.20159	_MLFK(ac)DDYPSSPPK_	0.19171
P63313	4	Thymosin beta-10	TMSB10	1.28472	1.47571	_ADK(ac)PDMGEIASFDK(ac)AK_	-0.04227
P63313	15	Thymosin beta-10	TMSB10	1.28266	1.47571	_ADK(ac)PDMGEIASFDK(ac)AK_	-0.04227
P67809	137	Nuclease-sensitive element-binding protein 1	YBX1	0.958222	0.97561	_GAEAANVTGPGGVPVQGSK(ac)YAADR_	0.75295
P67936	11	Tropomyosin alpha-4 chain	TPM4	1.39183	1.00046	_(ac)AGLNSLEAVK(ac)R_	0.33254
P68133	70	Actin, alpha skeletal muscle	ACTA1	1.00163	1.02452	_GILTLK(ac)YPIEHGIITNWDDMEK_	0.24911
Q5VTE0	450	Putative elongation factor 1-alpha-like 3	EEF1A1P5	1.13085		_AAGAGK(ac)VTK(ac)SAQK(ac)AQK(ac)AK_	0.23913
Q5VTE0	453	Putative elongation factor 1-alpha-like 3	EEF1A1P5	0.859107		_VTK(ac)SAQK(ac)AQK_	0.049274
Q5VTE0	457	Putative elongation factor 1-alpha-like 3	EEF1A1P5	0.859107		_VTK(ac)SAQK(ac)AQK_	0.049274
Q5VTE0	460	Putative elongation factor 1-alpha-like 3	EEF1A1P5	1.13085		_AAGAGK(ac)VTK(ac)SAQK(ac)AQK(ac)AK_	0.23913
Q5VTE0	392	Putative elongation factor 1-alpha-like 3	EEF1A1P5	1.03134		_LEDGPK(ac)FLK_	-0.1413
Q5VTE0	255	Putative elongation factor 1-alpha-like 3	EEF1A1P5	1.11172		_LPLQDVYK(ac)IGGIGTVPVGR_	-0.16565
Q5VTE0	439	Putative elongation factor 1-alpha-like 3	EEF1A1P5	0.975039		_QTVAVGVIK(ac)AVDK_	0.50834
Q5VTE0	41	Putative elongation factor 1-alpha-like 3	EEF1A1P5	1.06904		_TIEK(ac)FEK_	-1.2818
P68371	58	Tubulin beta-4B chain	TUBB4B	1.42808	0.966277	_INVYYNEATGGK(ac)YVPR_	-1.1316
Q71DI3	80	Histone H3.2	HIST2H3A	0.872372	0.898392	_EIAQDFK(ac)TDLR_	0.85051
Q71DI3	19	Histone H3.2	HIST2H3A	0.686483	0.898392	_K(ac)QLATK(ac)AAR_	-0.48696
Q71DI3	24	Histone H3.2	HIST2H3A	0.859107	0.898392	_QLATK(ac)AAR_	-0.13719
Q71DI3	28	Histone H3.2	HIST2H3A	0.977517	0.898392	_K(ac)SAPATGGVK(ac)KPHR_	0.20713
Q71DI3	37	Histone H3.2	HIST2H3A	0.977517	0.898392	_K(ac)SAPATGGVK(ac)KPHR_	0.20713
Q71DI3	10	Histone H3.2	HIST2H3A	0.745045	0.898392	_K(ac)STGGK(ac)APR_	4.0789
Q71DI3	15	Histone H3.2	HIST2H3A	0.745045	0.898392	_K(ac)STGGK(ac)APR_	4.0789
Q71DI3	123	Histone H3.2	HIST2H3A	0.920217	0.898392	_VTIMPK(ac)DIQLAR_	-1.3961
Q71DI3	57	Histone H3.2	HIST2H3A	0.987654	0.898392	_YQK(ac)STELLIR_	-0.74835
P78344	271	Eukaryotic translation initiation factor 4 gamma 2	EIF4G2	1.02044	0.92816	_AK(ac)SLMDQYFAR_	-0.77537
P78344	49	Eukaryotic translation initiation factor 4 gamma 2	EIF4G2	0.878966	0.92816	_TPGQNAQK(ac)WIPAR_	1.6011
P78347	450	General transcription factor II-I	GTF2I	1.12222	0.811886	_EDLQLDK(ac)PASGVK_	-2.1695
P78347	353	General transcription factor II-I	GTF2I	0.72648	0.811886	_EFNFEK(ac)WNAR_	1.2834
P78371	154	T-complex protein 1 subunit beta	CCT2	1.37597	0.900739	_EALLSSAVDHGSDEVK(ac)FR_	0.78926
P78371	248	T-complex protein 1 subunit beta	CCT2	0.980104	0.900739	_ILIANTGMDTDK(ac)IK_	-0.74537
P78527	3642	DNA-dependent protein kinase catalytic subunit	PRKDC	0.723956	1.07836	_EFDK(ac)HFGK_	0.12306
P82094	22	TATA element modulatory factor	TMF1	0.66313	0.996214	_QALSQAQK(ac)SIDR_	-0.51729
P82650	258	28S ribosomal protein S22, mitochondrial	MRPS22	1.21529	1.02758	_GK(ac)YDLLR_	0.30454
P82933	287	28S ribosomal protein S9, mitochondrial	MRPS9	1.28337	0.83682	_AEAIVYK(ac)HGSGR_	2.5842
P82970	48	High mobility group nucleosome-binding domain-containing protein 5	HMGN5	1.09766		_TK(ac)SDMMEENIDTSAQAVAETK_	-0.86214
P82979	10	SAP domain-containing ribonucleoprotein	SARNP	0.814399	1.00982	_(ac)ATETVELHK(ac)LK_	0.19096
P83731	123	60S ribosomal protein L24	RPL24	1.43914	0.88199	_QASK(ac)K(ac)TAMAAAK(ac)APTK(ac)AAPK_	-0.033157
P83731	124	60S ribosomal protein L24	RPL24	1.43914	0.88199	_QASK(ac)K(ac)TAMAAAK(ac)APTK(ac)AAPK_	-0.033157
P83731	131	60S ribosomal protein L24	RPL24	1.43914	0.88199	_QASK(ac)K(ac)TAMAAAK(ac)APTK(ac)AAPK_	-0.033157
P83731	135	60S ribosomal protein L24	RPL24	1.43914	0.88199	_QASK(ac)K(ac)TAMAAAK(ac)APTK(ac)AAPK_	-0.033157
Q969Q0	89	60S ribosomal protein L36a-like	RPL36AL	2.28081	0.910167	_CK(ac)HFELGGDK_	-0.71446
P84098	186	60S ribosomal protein L19	RPL19	0.940999	0.909256	_KEEIIK(ac)TLSK_	-0.36662
P84243	37	Histone H3.3	H3F3A	0.500851		_SAPSTGGVK(ac)KPHR_	-0.83223
Q00325	214	Phosphate carrier protein, mitochondrial	SLC25A3	1.31413	0.9998	_EEGLK(ac)AFYK_	1.2807
Q00341	453	Vigilin	HDLBP	0.659761	1.00125	_HLIGK(ac)SGANINR_	0.20504
Q00610	637	Clathrin heavy chain 1	CLTC	0.914746	1.03715	_ALEHFTDLYDIK(ac)R_	-2.4954
Q00610	1501	Clathrin heavy chain 1	CLTC	1.03209	1.03715	_LEK(ac)HELIEFR_	1.1841
Q00796	339	Sorbitol dehydrogenase	SORD	1.46709	1.35017	_ALEAFETFK(ac)K_	0.17975
Q00839	565	Heterogeneous nuclear ribonucleoprotein U	HNRNPU	1.32141	0.948857	_APQCLGK(ac)FIEIAAR_	0.69354
Q00839	609	Heterogeneous nuclear ribonucleoprotein U	HNRNPU	1.11758	0.948857	_AVVVCPK(ac)DEDYK_	0.97685
Q00839	635	Heterogeneous nuclear ribonucleoprotein U	HNRNPU	1.02237	0.948857	_DLPEHAVLK(ac)MK_	-1.2682
Q00839	186	Heterogeneous nuclear ribonucleoprotein U	HNRNPU	0.810307	0.948857	_EAAGK(ac)SSGPTSLFAVTVAPPGAR_	-0.92393
Q00839	265	Heterogeneous nuclear ribonucleoprotein U	HNRNPU	1.40578	0.948857	_GYFEYIEENK(ac)YSR_	-2.3625
Q00839	352	Heterogeneous nuclear ribonucleoprotein U	HNRNPU	1.10034	0.948857	_HLYTK(ac)DIDIHEVR_	-0.30342
Q00839	670	Heterogeneous nuclear ribonucleoprotein U	HNRNPU	1.12911	0.948857	_LLEQYK(ac)EESK_	1.2337
Q00839	814	Heterogeneous nuclear ribonucleoprotein U	HNRNPU	1.25392	0.948857	_NQSQGYNQWQQGQFWGQK(ac)PWSQHYHQGYY_	-0.41952
Q00839	516	Heterogeneous nuclear ribonucleoprotein U	HNRNPU	1.07998	0.948857	_TTWVTK(ac)HAAENPGK_	-3.6198
Q01081	175	Splicing factor U2AF 35 kDa subunit	U2AF1	1.31975		_GGFCNFMHLK(ac)PISR_	-1.202
Q01105	154	Protein SET	SET	1.27212	1.08481	_VLSK(ac)EFHLNESGDPSSK_	-0.34217
Q01130	36	Serine/arginine-rich splicing factor 2	SRSF2	0.947957	1.0251	_VFEK(ac)YGR_	0.54365
Q01469	17	Fatty acid-binding protein, epidermal	FABP5	1.0431	1.0785	_LVDSK(ac)GFDEYMK_	2.1202
Q01518	71	Adenylyl cyclase-associated protein 1	CAP1	1.10266	1.06784	_EIGGDVQK(ac)HAEMVHTGLK_	0.7738
Q01581	273	Hydroxymethylglutaryl-CoA synthase, cytoplasmic	HMGCS1	1.01655	0.55371	_LVQK(ac)SLAR_	0.91764
Q01780	865	Exosome component 10	EXOSC10	1.8513	0.806192	_QSVGNK(ac)SMSFPTGK_	0.50576
Q01780	873	Exosome component 10	EXOSC10	1.27714	0.806192	_SMSFPTGK(ac)SDR_	-1.3736
Q01813	395	6-phosphofructokinase type C	PFKP	1.3134	1.07486	_SFAGNLNTYK(ac)R_	0.067198
Q02218	276	2-oxoglutarate dehydrogenase, mitochondrial	OGDH	0.446349	1.30743	_KWSSEK(ac)R_	0.19338
Q02218	970	2-oxoglutarate dehydrogenase, mitochondrial	OGDH	1.24635	1.30743	_NQGYYDYVK(ac)PR_	-0.18667
Q02543	11	60S ribosomal protein L18a	RPL18A	1.09302	0.850629	_EYK(ac)VVGR_	-0.82882
Q02543	143	60S ribosomal protein L18a	RPL18A	3.45758	0.850629	_RPAVK(ac)QFHDSK_	0.62634
Q02818	177	Nucleobindin-1	NUCB1	1.16647	0.906043	_DLAQYDAAHHEEFK(ac)R_	0.16467
Q02878	239	60S ribosomal protein L6	RPL6	1.13304	0.911245	_EK(ac)YEITEQR_	-0.80912
Q02878	210	60S ribosomal protein L6	RPL6	1.09116	0.911245	_IPK(ac)HLTDAYFK_	0.72572
Q02878	192	60S ribosomal protein L6	RPL6	1.07411	0.911245	_THQK(ac)FVIATSTK_	-0.12565
Q02952	614	A-kinase anchor protein 12	AKAP12	0.999001	1.4392	_EGVTPWASFK(ac)K_	1.0155
Q02952	177	A-kinase anchor protein 12	AKAP12	0.800512	1.4392	_VFK(ac)FVGFK_	2.0671
Q02952	1511	A-kinase anchor protein 12	AKAP12	0.875427	1.4392	_WK(ac)SDEVDEQVACQEVK_	0.36921
Q03111	327	Protein ENL	MLLT1	0.5113	2.69476	_TSSSSSFSDK(ac)KPAK_	0.8661
Q03135	5	Caveolin-1	CAV1	0.141939	0.467683	_(ac)SGGK(ac)YVDSEGHLYTVPIR_	1.2383
Q03164	1133	Histone-lysine N-methyltransferase 2A	KMT2A	0.852515	0.795672	_SSIAGSEDAEPLAPPIKPIK(ac)PVTR_	-1.2082
Q03701	695	CCAAT/enhancer-binding protein zeta	CEBPZ	0.983478	0.918527	_QLNK(ac)YDPFSR_	0.30544
Q04206	310	Transcription factor p65	RELA	0.995421	1.10073	_TYETFK(ac)SIMK_	0.74794
Q04637	593	Eukaryotic translation initiation factor 4 gamma 1	EIF4G1	0.496229	0.813736	_IHNAENIQPGEQK(ac)YEYK_	2.1661
Q05086	30	Ubiquitin-protein ligase E3A	UBE3A	1.70045	0.752502	_AAAK(ac)HLIER_	-0.12338
Q05639	453	Elongation factor 1-alpha 2	EEF1A2	0.859107	1.08371	_VTK(ac)SAQK(ac)AQK_	0.049274
Q05639	457	Elongation factor 1-alpha 2	EEF1A2	0.859107	1.08371	_VTK(ac)SAQK(ac)AQK_	0.049274
Q06203	372	Amidophosphoribosyltransferase	PPAT	1.29809	1.15197	_K(ac)FGVLSDNFK_	2.5616
Q06830	35	Peroxiredoxin-1	PRDX1	1.05702	1.27995	_DISLSDYK(ac)GK_	1.8679
Q06830	192	Peroxiredoxin-1	PRDX1	1.01003	1.27995	_SK(ac)EYFSK_	0.38302
Q07020	119	60S ribosomal protein L18	RPL18	1.94314	0.895496	_AGGK(ac)ILTFDQLALDSPK_	-0.1047
Q07020	49	60S ribosomal protein L18	RPL18	1.00329	0.895496	_TNSTFNQVVLK(ac)R_	1.3646
Q07666	432	KH domain-containing, RNA-binding, signal transduction-associated protein 1	KHDRBS1	1.24071	1.00383	_PVK(ac)GAYR_	0.27896
Q07955	179	Serine/arginine-rich splicing factor 1	SRSF1	0.760167	0.989218	_LDNTK(ac)FR_	0.83118
Q08945	228	FACT complex subunit SSRP1	SSRP1	0.840477	0.956389	_IYPTFLHLHGK(ac)TFDYK_	1.5805
Q08945	90	FACT complex subunit SSRP1	SSRP1	0.997705	0.956389	_LSDFFK(ac)THYR_	1.0593
Q08J23	445	tRNA (cytosine(34)-C(5))-methyltransferase	NSUN2	0.68451	0.869263	_LQGK(ac)SAETR_	0.13092
Q09028	4	Histone-binding protein RBBP4	RBBP4	0.853097	1.04008	_(ac)ADK(ac)EAAFDDAVEER_	-0.49952
Q09472	636	Histone acetyltransferase p300	EP300	1.00422		_AEYYHLLAEK(ac)IYK_	-1.2826
Q09472	1542	Histone acetyltransferase p300	EP300	1.52973		_EENTSNESTDVTK(ac)GDSK(ac)NAK(ac)K(ac)K_	-0.60607
Q09472	1546	Histone acetyltransferase p300	EP300	1.52973		_EENTSNESTDVTK(ac)GDSK(ac)NAK(ac)K(ac)K_	-0.60607
Q09472	1549	Histone acetyltransferase p300	EP300	1.52973		_EENTSNESTDVTK(ac)GDSK(ac)NAK(ac)K(ac)K_	-0.60607
Q09472	1550	Histone acetyltransferase p300	EP300	1.48874		_EENTSNESTDVTK(ac)GDSK(ac)NAK(ac)K(ac)K_	-0.60607
Q09472	1674	Histone acetyltransferase p300	EP300	1.10743		_FVYTCNECK(ac)HHVETR_	1.4767
Q09472	418	Histone acetyltransferase p300	EP300	1.63889		_HDCPVCLPLK(ac)NAGDK(ac)R_	0.33224
Q09472	423	Histone acetyltransferase p300	EP300	1.63889		_HDCPVCLPLK(ac)NAGDK(ac)R_	0.33224
Q09472	1555	Histone acetyltransferase p300	EP300	1.5155		_NNK(ac)K(ac)TSK(ac)NK(ac)SSLSR_	0.066341
Q09472	1558	Histone acetyltransferase p300	EP300	2.30367		_TSK(ac)NK(ac)SSLSR_	0.18239
Q09472	1560	Histone acetyltransferase p300	EP300	2.30367		_TSK(ac)NK(ac)SSLSR_	0.18239
Q09472	601	Histone acetyltransferase p300	EP300	1.27123		_LVQAIFPTPDPAALK(ac)DR_	0.72715
Q09472	1590	Histone acetyltransferase p300	EP300	1.08774		_LYATMEK(ac)HK_	0.062082
Q09472	1760	Histone acetyltransferase p300	EP300	3.24107		_NANCSLPSCQK(ac)MK(ac)R_	1.7996
Q09472	1762	Histone acetyltransferase p300	EP300	6.64231		_NANCSLPSCQK(ac)MK(ac)R_	1.7996
Q09472	1554	Histone acetyltransferase p300	EP300	1.4951		_NNK(ac)K(ac)TSK(ac)NK(ac)SSLSR_	0.066341
Q09472	1794	Histone acetyltransferase p300	EP300	2.77177		_QLIALCCYHAK(ac)HCQENK_	-0.070123
Q09472	291	Histone acetyltransferase p300	EP300	0.863409		_TVLSNNLSPFAMDK(ac)K_	0.19778
Q09666	2652	Neuroblast differentiation-associated protein AHNAK	AHNAK	0.526177	0.997208	_FSMPGFK(ac)GEGPDGDVK_	-0.21973
Q09666	1268	Neuroblast differentiation-associated protein AHNAK	AHNAK	0.508776	0.997208	_FSMPGFK(ac)GEGR_	-0.24316
Q12778	262	Forkhead box protein O1	FOXO1	0.568764		_AASMDNNSK(ac)FAK_	0.95565
Q12872	315	Splicing factor, suppressor of white-apricot homolog	SFSWAP	1.26887	0.816526	_LEELMK(ac)PLK_	4.9041
Q12874	420	Splicing factor 3A subunit 3	SF3A3	1.24917	0.976181	_GPK(ac)AFQR_	-0.37404
Q12874	92	Splicing factor 3A subunit 3	SF3A3	0.909339	0.976181	_QIK(ac)EFHR_	-0.88117
Q12888	984	Tumor suppressor p53-binding protein 1	TP53BP1	1.26259	1.18305	_GDSGAAPDVDDK(ac)LCLR_	0.10839
Q12931	324	Heat shock protein 75 kDa, mitochondrial	TRAP1	1.26298	1.05836	_YVAQAHDK(ac)PR_	0.7844
Q13009	1441	T-lymphoma invasion and metastasis-inducing protein 1	TIAM1	1.59355		_AVSAPSK(ac)SLGR_	0.40401
Q13009	46	T-lymphoma invasion and metastasis-inducing protein 1	TIAM1	1.30523		_HASSGK(ac)VIHR_	-0.00023721
Q13126	32	S-methyl-5'-thioadenosine phosphorylase	MTAP	0.691181	1.48736	_TEK(ac)YVDTPFGK_	-1.9172
Q13151	133	Heterogeneous nuclear ribonucleoprotein A0	HNRNPA0	0.0081281	0.923702	_AEIIADK(ac)QSGK_	0.51661
Q13177	38	Serine/threonine-protein kinase PAK 2	PAK2	1.1787	1.37825	_DPLSANHSLK(ac)PLPSVPEEK_	0.90826
Q13177	62	Serine/threonine-protein kinase PAK 2	PAK2	0.874049	1.37825	_IISIFSGTEK(ac)GSK_	-1.0472
Q13185	5	Chromobox protein homolog 3	CBX3	0.825355	0.696816	_(ac)ASNK(ac)TTLQK_	0.96259
Q13185	50	Chromobox protein homolog 3	CBX3		0.696816	_VEYFLK(ac)WK_	0.6099
Q13200	350	26S proteasome non-ATPase regulatory subunit 2	PSMD2	0.874814	1	_VPDDIYK(ac)THLENNR_	1.2214
Q13247	101	Serine/arginine-rich splicing factor 6	SRSF6	0.73443	0.816193	_DK(ac)YGPPVR_	0.30586
Q13263	340	Transcription intermediary factor 1-beta	TRIM28	0.894055	0.99552	_IQK(ac)HQEHILR_	0.1358
Q13263	266	Transcription intermediary factor 1-beta	TRIM28	1.32022	0.99552	_LGDK(ac)HATLQK_	0.99172
Q13263	304	Transcription intermediary factor 1-beta	TRIM28	1.75003	0.99552	_MAILQIMK(ac)ELNK_	-0.79077
Q13263	770	Transcription intermediary factor 1-beta	TRIM28	1.21601	0.99552	_MFK(ac)QFNK_	0.0061375
Q13263	774	Transcription intermediary factor 1-beta	TRIM28		0.99552	_QFNK(ac)LTEDK_	-0.10196
Q13263	213	Transcription intermediary factor 1-beta	TRIM28	1.32587	0.99552	_TVYCNVHK(ac)HEPLVLFCESCDTLTCR_	0.92898
Q13263	185	Transcription intermediary factor 1-beta	TRIM28	6.27471	0.99552	_VK(ac)YTK(ac)DHTVR_	-0.14858
Q13263	188	Transcription intermediary factor 1-beta	TRIM28	1.36396	0.99552	_YTK(ac)DHTVR_	1.5688
Q13283	59	Ras GTPase-activating protein-binding protein 1	G3BP1	1.07393	0.808865	_PADAVYGQK(ac)EIHR_	0.18788
Q13347	264	Eukaryotic translation initiation factor 3 subunit I	EIF3I	0.689703	0.888178	_IGK(ac)FEAR_	0.39161
Q13347	17	Eukaryotic translation initiation factor 3 subunit I	EIF3I	1.1341	0.888178	_SITQIK(ac)YNR_	1.0371
Q13356	482	Peptidyl-prolyl cis-trans isomerase-like 2	PPIL2	0.854993	0.830013	_QGVGK(ac)YINPAATK_	-0.47723
Q13404	74	Ubiquitin-conjugating enzyme E2 variant 1	UBE2V1	1.26411	1.17312	_IECGPK(ac)YPEAPPFVR_	0.34286
Q13418	170	Integrin-linked protein kinase	ILK	0.570874	0.933881	_DTFWK(ac)GTTR_	-0.45702
Q13418	426	Integrin-linked protein kinase	ILK	1.59198	0.933881	_LMK(ac)ICMNEDPAK_	-1.5926
Q13426	197	DNA repair protein XRCC4	XRCC4	0.833542	1.05229	_SLHNK(ac)LLNAAQER_	0.035531
Q13427	739	Peptidyl-prolyl cis-trans isomerase G	PPIG	0.981162	1.16257	_K(ac)FDHESSPGTDEDK_	1.6049
Q13428	308	Treacle protein	TCOF1	0.648635	0.972006	_AASAPAK(ac)GTPGK_	-0.1876
Q13428	296	Treacle protein	TCOF1	0.748671	0.972006	_ASEK(ac)ILQVR_	0.24204
Q13428	231	Treacle protein	TCOF1	0.788395	0.972006	_ASSVSTK(ac)ESPAR_	0.01564
Q13428	586	Treacle protein	TCOF1	1.08314	0.972006	_PTSSPAK(ac)GPPQK_	0.45333
Q13428	155	Treacle protein	TCOF1	0.987069	0.972006	_TVANLLSGK(ac)SPR_	0.75308
Q13442	137	28 kDa heat- and acid-stable phosphoprotein	PDAP1	0.720098	0.986291	_TEQAK(ac)ADLAR_	0.60184
Q13442	105	28 kDa heat- and acid-stable phosphoprotein	PDAP1	0.937295	0.986291	_VTQLDLDGPK(ac)ELSR_	-0.47073
Q13459	1164	Unconventional myosin-IXb	MYO9B	0.962557	1.18917	_FQNK(ac)HIQSCK_	-0.45141
Q13523	747	Serine/threonine-protein kinase PRP4 homolog	PRPF4B	0.934143	0.908018	_LNDADPDDK(ac)FHCLR_	1.4315
Q13541	57	Eukaryotic translation initiation factor 4E-binding protein 1	EIF4EBP1	0.655738	1.82179	_K(ac)FLMECR_	2.0482
Q13547	220	Histone deacetylase 1	HDAC1	1.2721	0.83257	_GK(ac)YYAVNYPLR_	0.23999
Q13547	412	Histone deacetylase 1	HDAC1	0.994233	0.83257	_ISICSSDK(ac)R_	-0.68603
Q13557	268	Calcium/calmodulin-dependent protein kinase type II subunit delta	CAMK2D	1.09903	1.56223	_ITASEALK(ac)HPWICQR_	-2.9719
Q13557	318	Calcium/calmodulin-dependent protein kinase type II subunit delta	CAMK2D	0.733084	1.56223	_NFSAAK(ac)SLLK_	-0.56152
Q13557	292	Calcium/calmodulin-dependent protein kinase type II subunit delta	CAMK2D		1.56223	_QETVDCLK(ac)K_	1.1168
Q13564	6	NEDD8-activating enzyme E1 regulatory subunit	NAE1	1.03469	1.13872	_(ac)AQLGK(ac)LLK_	-0.36591
Q13596	237	Sorting nexin-1	SNX1	1.62096	1.09664	_EDSSSAEFLEK(ac)R_	0.42168
Q13601	11	KRR1 small subunit processome component homolog	KRR1	0.686012	0.878657	_(ac)ASPSLERPEK(ac)GAGK_	-0.6779
Q13765	142	Nascent polypeptide-associated complex subunit alpha	NACA	0.486642	0.867152	_IEDLSQQAQLAAAEK(ac)FK_	-1.3023
Q13838	191	Spliceosome RNA helicase DDX39B	DDX39B	1.24224	1.10567	_HIK(ac)HFILDECDK_	-1.4587
Q13838	188	Spliceosome RNA helicase DDX39B	DDX39B	1.3504	1.10567	_SLNLK(ac)HIK_	-2.1666
Q14019	7	Coactosin-like protein	COTL1	1.19104	1.36674	_IDK(ac)EACR_	-0.76087
Q14061	18	Cytochrome c oxidase copper chaperone	COX17	1.06575	1.0407	_K(ac)PLKPCCACPETK_	-0.87433
Q14061	21	Cytochrome c oxidase copper chaperone	COX17	1.12613	1.0407	_KPLK(ac)PCCACPETK_	0.28973
Q14103	231	Heterogeneous nuclear ribonucleoprotein D0	HNRNPD	0.910167	0.976849	_GFCFITFK(ac)EEEPVKK_	-0.012605
Q14103	243	Heterogeneous nuclear ribonucleoprotein D0	HNRNPD	0.745434	0.976849	_K(ac)YHNVGLSK_	0.77852
Q14152	68	Eukaryotic translation initiation factor 3 subunit A	EIF3A	1.16268	0.878426	_SHLAK(ac)EGLYQYK_	-0.74881
Q14202	489	Zinc finger MYM-type protein 3	ZMYM3	0.878889	0.835841	_FCNTTCLGAYK(ac)K_	-0.36085
Q14202	439	Zinc finger MYM-type protein 3	ZMYM3	0.74239	0.835841	_LCSDSCFSK(ac)FR_	0.29258
Q14204	371	Cytoplasmic dynein 1 heavy chain 1	DYNC1H1	1.12432	1.09369	_NTK(ac)YPIQR_	-0.65219
Q14204	4283	Cytoplasmic dynein 1 heavy chain 1	DYNC1H1	1.17582	1.09369	_SFDSEFK(ac)LACK_	-0.59449
Q14241	472	Transcription elongation factor B polypeptide 3	TCEB3	0.712758	0.799361	_STGK(ac)NLDSVQK_	0.28483
Q14244	295	Ensconsin	MAP7	1.57139	0.892937	_IIHGTASYK(ac)K_	1.243
Q14247	87	Src substrate cortactin	CTTN	0.577167	0.900009	_ASHGYGGK(ac)FGVEQDR_	-0.74736
Q14247	161	Src substrate cortactin	CTTN	0.600889	0.900009	_DYSSGFGGK(ac)YGVQADR_	-0.27964
Q14247	235	Src substrate cortactin	CTTN	0.615385	0.900009	_GFGGK(ac)FGVQTDR_	0.88192
Q14247	198	Src substrate cortactin	CTTN	0.685495	0.900009	_GFGGK(ac)YGIDK_	0.099734
Q14247	309	Src substrate cortactin	CTTN	0.658762	0.900009	_GFGGK(ac)YGVQK_	-0.042278
Q14247	110	Src substrate cortactin	CTTN	0.804182	0.900009	_LSK(ac)HCSQVDSVR_	0.11355
Q14247	346	Src substrate cortactin	CTTN	0.84969	0.900009	_TVPVEAVTSK(ac)TSNIR_	0.13837
Q14671	150	Pumilio homolog 1	PUM1	0.771486	0.8371	_AMGEQLLPGK(ac)K_	-1.4702
Q14671	794	Pumilio homolog 1	PUM1	0.726903	0.8371	_YISAAPGAEAK(ac)YR_	-0.99419
Q14676	1825	Mediator of DNA damage checkpoint protein 1	MDC1	0.86783	0.991375	_SLATMDSPPHQK(ac)QPQR_	1.2431
Q14739	594	Lamin-B receptor	LBR	0.980584	0.883626	_K(ac)YGVAWEK_	0.52957
Q14764	745	Major vault protein	MVP	0.756659	0.999101	_IEGEGSVLQAK(ac)LK_	-1.8517
Q147X3	233	N-alpha-acetyltransferase 30	NAA30	1.32568	0.981836	_LITK(ac)DLSEPYSIYTYR_	-0.77659
Q14847	121	LIM and SH3 domain protein 1	LASP1	0.97229	1.12076	_TQDQISNIK(ac)YHEEFEK_	0.93414
Q14847	23	LIM and SH3 domain protein 1	LASP1	1.19857	1.12076	_VNCLDK(ac)FWHK_	0.80614
Q14919	106	Dr1-associated corepressor	DRAP1	0.912242	1.14163	_DLVASVPDMQGDGEDNHM(ox)DGDK(ac)GAR_	-0.43371
Q14966	1441	Zinc finger protein 638	ZNF638	1.07387	0.800897	_EFGLLK(ac)PTSAR_	0.50166
Q14966	1958	Zinc finger protein 638	ZNF638	0.676956	0.800897	_QNTEK(ac)FMAK_	1.5687
Q14974	376	Importin subunit beta-1	KPNB1	0.894775	0.961076	_EHIK(ac)NPDWR_	-0.57712
Q14974	867	Importin subunit beta-1	KPNB1	1.33883	0.961076	_TLATWATK(ac)ELR_	-0.44036
Q14978	663	Nucleolar and coiled-body phosphoprotein 1	NOLC1	0.687474	0.839913	_ANQVLK(ac)FTK_	-0.83606
Q14978	33	Nucleolar and coiled-body phosphoprotein 1	NOLC1	0.980969	0.839913	_DNQLSEVANK(ac)FAK_	0.30066
Q14978	415	Nucleolar and coiled-body phosphoprotein 1	NOLC1	0.823927	0.839913	_QPVGGGQK(ac)LLTR_	-0.59708
Q14978	647	Nucleolar and coiled-body phosphoprotein 1	NOLC1	0.827746	0.839913	_VADNSFDAK(ac)R_	0.60272
Q15005	191	Signal peptidase complex subunit 2	SPCS2	0.851934	0.869338	_EAEFTK(ac)SIAK_	2.8423
Q15005	38	Signal peptidase complex subunit 2	SPCS2		0.869338	_SGLLDK(ac)WK_	-0.46673
Q15054	292	DNA polymerase delta subunit 3	POLD3	0.699301	0.772678	_KAEPVK(ac)VLQK_	-0.003816
Q15056	80	Eukaryotic translation initiation factor 4H	EIF4H	1.2277	0.872676	_DKDTDK(ac)FK_	-0.63391
Q15057	532	Arf-GAP with coiled-coil, ANK repeat and PH domain-containing protein 2	ACAP2	0.745045	1.34976	_FVSK(ac)SSEEK_	-0.23282
Q15067	437	Peroxisomal acyl-coenzyme A oxidase 1	ACOX1	0.508544	0.790639	_FLMK(ac)SYDQVHSGK_	0.41954
Q15149	4570	Plectin	PLEC	1.79665	0.987069	_DVGAYSK(ac)YLTCPK_	0.4324
Q15149	567	Plectin	PLEC	0.786906	0.987069	_LLAAGK(ac)VPQR_	0.52339
Q15149	1224	Plectin	PLEC	1.15164	0.987069	_SLSAIYLEK(ac)LK_	-0.5351
Q15185	65	Prostaglandin E synthase 3	PTGES3	1.03286	1.13954	_HLNEIDLFHCIDPNDSK(ac)HK_	-0.32518
Q15185	7	Prostaglandin E synthase 3	PTGES3	0.771486	1.13954	_(ac)MQPASAK(ac)WYDR_	2.7279
Q15233	467	Non-POU domain-containing octamer-binding protein	NONO	0.644164	0.851426	_AAPGAEFAPNK(ac)R_	1.0171
Q15233	198	Non-POU domain-containing octamer-binding protein	NONO	1.20398	0.851426	_GIVEFSGK(ac)PAAR_	2.3534
Q15233	243	Non-POU domain-containing octamer-binding protein	NONO	0.864304	0.851426	_LVIK(ac)NQQFHK_	-0.11136
Q15233	5	Non-POU domain-containing octamer-binding protein	NONO	0.614326	0.851426	_(ac)MQSNK(ac)TFNLEK_	0.21828
Q15293	165	Reticulocalbin-1	RCN1	2.65224	1.03696	_QATYGYYLGNPAEFHDSSDHHTFK(ac)K_	0.79315
Q15393	109	Splicing factor 3B subunit 3	SF3B3	0.947059	0.972763	_IHQETFGK(ac)SGCR_	-0.01917
Q15417	23	Calponin-3	CNN3	1.76635	0.896379	_IASK(ac)YDHQAEEDLR_	-0.23235
Q15417	156	Calponin-3	CNN3	0.778271	0.896379	_RFDEGK(ac)LK_	-1.4029
Q15424	294	Scaffold attachment factor B1	SAFB	0.99295	0.898392	_ADSLLAVVK(ac)R_	0.89259
Q15424	475	Scaffold attachment factor B1	SAFB	1.22287	0.898392	_TELHGK(ac)MISVEK_	2.3328
Q15691	220	Microtubule-associated protein RP/EB family member 1	MAPRE1	0.927042	0.975705	_DFYFGK(ac)LR_	-0.92284
Q15652	552	Probable JmjC domain-containing histone demethylation protein 2C	JMJD1C	0.720929	0.907194	_HSIANAK(ac)FLETAK_	1.1301
Q15785	167	Mitochondrial import receptor subunit TOM34	TOMM34	1.07796	1.07257	_WNSLPSENHK(ac)EMAK_	0.55348
Q15819	72	Ubiquitin-conjugating enzyme E2 variant 2	UBE2V2	1.03387		_VECGPK(ac)YPEAPPSVR_	0.55926
Q15847	70	Adipogenesis regulatory factor	ADIRF	0.872981	1.61676	_TANQASDTFSGIGK(ac)K_	-1.7039
Q15942	279	Zyxin	ZYX	0.694541	1.43941	_FTPVASK(ac)FSPGAPGGSGSQPNQK_	3.0637
Q15942	25	Zyxin	ZYX		1.43941	_K(ac)FGPVVAPK_	1.4683
Q16181	208	Septin-7	42620	1.13173	1.07402	_ADTLTPEECQQFK(ac)K_	1.2523
Q16512	243	Serine/threonine-protein kinase N1	PKN1	0.878812	1.18793	_LLSAAK(ac)APDR_	-0.041298
Q16513	247	Serine/threonine-protein kinase N2	PKN2	0.899928	0.899766	_LLGSGK(ac)VTDR_	0.97431
Q16513	502	Serine/threonine-protein kinase N2	PKN2	1.22835	0.899766	_QQGK(ac)TFLR_	1.9582
Q16527	112	Cysteine and glycine-rich protein 2	CSRP2			_FAQK(ac)YGGAEK_	1.0128
Q16543	330	Hsp90 co-chaperone Cdc37	CDC37	1.08948	0.968617	_MDPTDAK(ac)YHMQR_	-1.1432
Q16576	4	Histone-binding protein RBBP7	RBBP7	1.05294	1.08295	_(ac)ASK(ac)EMFEDTVEER_	1.0184
Q16576	119	Histone-binding protein RBBP7	RBBP7	0.887075	1.08295	_IECEIK(ac)INHEGEVNR_	-0.3889
Q16629	24	Serine/arginine-rich splicing factor 7	SRSF7	1.08757	0.996413	_VYVGNLGTGAGK(ac)GELER_	-0.32111
Q16649	332	Nuclear factor interleukin-3-regulated protein	NFIL3	0.991375		_AK(ac)AMQIK_	0.025849
Q16658	353	Fascin	FSCN1	1.18552	1.12701	_ASNGK(ac)FVTSK_	0.8813
Q16658	74	Fascin	FSCN1	1.14849	1.12701	_YLAADK(ac)DGNVTCER_	1.3138
Q29RF7	1211	Sister chromatid cohesion protein PDS5 homolog A	PDS5A	0.577001	0.86192	_IISVTPVK(ac)NIDPVK_	0.4407
Q29RF7	1290	Sister chromatid cohesion protein PDS5 homolog A	PDS5A	0.989707	0.86192	_NDDLNK(ac)PINK_	-0.36012
Q29RF7	1219	Sister chromatid cohesion protein PDS5 homolog A	PDS5A	0.664364	0.86192	_NK(ac)EINSDQATQGNISSDR_	0.71082
Q29RF7	1146	Sister chromatid cohesion protein PDS5 homolog A	PDS5A	0.966931	0.86192	_PAGVLGAVNK(ac)PLSATGR_	-0.011462
Q2KHR3	978	Glutamine and serine-rich protein 1	QSER1	0.463585		_VTSAVVGPSHEVQEQSSGPFK(ac)K_	-0.14956
Q2NL82	38	Pre-rRNA-processing protein TSR1 homolog	TSR1	1.25586	0.830289	_LALK(ac)TLSK_	-0.45638
Q32P41	108	tRNA (guanine(37)-N1)-methyltransferase	TRMT5	0.817261	1.20266	_EIVSK(ac)LMR_	1.4419
Q3MHD2	168	Protein LSM12 homolog	LSM12	0.914578	1.10104	_IVEK(ac)HFR_	-1.1472
Q4G176	534	Acyl-CoA synthetase family member 3, mitochondrial	ACSF3	1.20882	1.18813	_ELK(ac)EWAR_	-1.4121
Q53ET0	228	CREB-regulated transcription coactivator 2	CRTC2	1.67079		_HLLK(ac)PWDAK_	1.9937
Q56VL3	41	OCIA domain-containing protein 2	OCIAD2	1.61859	0.884017	_AEISK(ac)IMR_	-1.0505
Q5JRX3	770	Presequence protease, mitochondrial	PITRM1	0.926012	1.13185	_K(ac)HLLNGDNMR_	-0.85261
Q5JVF3	133	PCI domain-containing protein 2	PCID2	0.856751	1.13642	_SK(ac)VGDMLEK_	0.55061
Q5SNT6	829	WASH complex subunit FAM21B	FAM21B	0.703334		_NQK(ac)HPESIQGSK_	-0.14199
Q5SSJ5	536	Heterochromatin protein 1-binding protein 3	HP1BP3	0.858443	1.03551	_KEVK(ac)LPGK_	0.61926
Q5SSJ5	540	Heterochromatin protein 1-binding protein 3	HP1BP3	0.857486	1.03551	_LPGK(ac)GK(ac)STMK_	0.37198
Q5SSJ5	542	Heterochromatin protein 1-binding protein 3	HP1BP3	0.857486	1.03551	_LPGK(ac)GK(ac)STMK_	0.37198
Q5T035	75	Putative uncharacterized protein C9orf129	C9orf129	0.750863		_NLTEQNSYSNIPHEGK(ac)HTPLYER_	0.23504
Q5T0W9	995	Protein FAM83B	FAM83B	0.927988	1.75055	_SYQPNENK(ac)FR_	2.7488
Q5T1V6	23	Probable ATP-dependent RNA helicase DDX59	DDX59	0.912492		_SCVAK(ac)IIKPDPEDLQLDK_	-0.34913
Q5T200	573	Zinc finger CCCH domain-containing protein 13	ZC3H13	0.776217	1.14284	_VPELPEK(ac)GSR_	-0.30283
Q5T8P6	510	RNA-binding protein 26	RBM26	1.21353	1.03198	_TWFDK(ac)PNFNR_	1.4909
Q5T9A4	427	ATPase family AAA domain-containing protein 3B	ATAD3B	0.893416	0.806647	_ATEEISK(ac)DLR_	-0.47777
Q5TBB1	284	Ribonuclease H2 subunit B	RNASEH2B	0.741235	1.00077	_MTAAQK(ac)ALAK_	0.33861
Q5VUM1	40	UPF0369 protein C6orf57	C6orf57	2.13867		_TSSSQGGK(ac)SELVK_	-1.1634
Q5VWN6	822	Protein FAM208B	FAM208B	0.880747		_VVEHSNPAK(ac)YVSINSTLESCELR_	-0.59568
Q5VYK3	1438	Proteasome-associated protein ECM29 homolog	ECM29	0.931706	0.925326	_DSSTEK(ac)LLQK_	-0.043236
Q5VYS8	760	Terminal uridylyltransferase 7	ZCCHC6	0.770713	1.14162	_GK(ac)HLLTVDQK_	0.8692
Q68D10	582	Protein SPT2 homolog	SPTY2D1			_LPFPTGYK(ac)R_	1.245
Q6IA86	256	Elongator complex protein 2	ELP2	1.6756	1.11786	_LK(ac)ENTFTIENESVK_	-0.53793
Q6IN85	655	Serine/threonine-protein phosphatase 4 regulatory subunit 3A	SMEK1	0.970874	0.890076	_QDNPK(ac)LDSM(ox)R_	-0.19969
Q6NVY1	353	3-hydroxyisobutyryl-CoA hydrolase, mitochondrial	HIBCH	1.49548	1.1756	_AVLIDK(ac)DQSPK_	0.31061
Q6NZI2	312	Polymerase I and transcript release factor	PTRF	1.15469	0.533561	_SK(ac)TAVYK_	0.5717
Q6P1J9	243	Parafibromin	CDC73	1.24353	0.971251	_TTILQSTGK(ac)NFSK_	0.68265
Q6P1N9	27	Putative deoxyribonuclease TATDN1	TATDN1	0.830151	0.890393	_GVQK(ac)HQDDLQDVIGR_	0.070563
Q6PJT7	633	Zinc finger CCCH domain-containing protein 14	ZC3H14	0.845166	0.945001	_FAEK(ac)CLFVHPNCK_	-1.1397
Q6PJT7	728	Zinc finger CCCH domain-containing protein 14	ZC3H14	1.95691	0.945001	_HALK(ac)WIRPQTSE_	1.9616
Q6PRD1	2062	Probable G-protein coupled receptor 179	GPR179	0.858369		_K(ac)PEM(ox)ADFR_	0.99364
Q6UN15	294	Pre-mRNA 3'-end-processing factor FIP1	FIP1L1	1.27667	0.912909	_ANSSVGK(ac)WQDR_	0.2465
Q6XZF7	661	Dynamin-binding protein	DNMBP	0.601142	1.16991	_TNAVSPK(ac)LLSR_	-0.82075
Q6ZU65	976	Ubinuclein-2	UBN2	1.04662		_TSDK(ac)PLMYR_	0.2622
Q70Z53	36	Protein FRA10AC1	FRA10AC1	0.877732		_TVEDDLLLQK(ac)PFQK_	0.11016
Q75N03	29	E3 ubiquitin-protein ligase Hakai	CBLL1	1.05902		_IPIK(ac)LISK_	1.3266
Q75N03	33	E3 ubiquitin-protein ligase Hakai	CBLL1			_LISK(ac)QANK_	1.9078
Q75N03	288	E3 ubiquitin-protein ligase Hakai	CBLL1	0.909753		_K(ac)HSNLITVPIQDDSNSGAR_	0.066295
Q7L4P6	216	BEN domain-containing protein 5	BEND5	2.63678		_QLVQQAK(ac)K_	-0.97861
Q7LBC6	325	Lysine-specific demethylase 3B	KDM3B	1.00272	0.948497	_GPWK(ac)GGNASGEPGLDQR_	0.15948
Q7LBR1	6	Charged multivesicular body protein 1b	CHMP1B	1.29086	1.32531	_(ac)SNMEK(ac)HLFNLK_	0.31644
Q7RTV0	3	PHD finger-like domain-containing protein 5A	PHF5A	0.956389	0.904323	_(ac)AK(ac)HHPDLIFCR_	-1.2394
Q7Z309	154	Protein FAM122B	FAM122B	1.5067	0.942774	_SQSPVK(ac)CIR_	-0.27464
Q7Z4W1	198	L-xylulose reductase	DCXR	2.04048	1.23603	_AK(ac)TMLNR_	-0.18416
Q7Z4W1	17	L-xylulose reductase	DCXR	1.15367	1.23603	_VLVTGAGK(ac)GIGR_	0.014069
Q86U44	263	N6-adenosine-methyltransferase 70 kDa subunit	METTL3	0.657073	1.28399	_EQSIVEK(ac)FR_	1.3463
Q86V81	81	THO complex subunit 4	ALYREF	1.10875	0.83382	_PK(ac)QLPDK_	0.18542
Q86WP2	106	Vasculin	GPBP1	1.18161		_SSIFHAGK(ac)SQGLHENNIPDNETGR_	1.7518
Q86WR7	364	Proline and serine-rich protein 2	PROSER2	1.19564		_SAPSSFAPAGK(ac)SLCFR_	-0.91832
Q86X95	3	Corepressor interacting with RBPJ 1	CIR1	1.73792		_GK(ac)SFANFMCK_	-0.040283
Q86XK2	142	F-box only protein 11	FBXO11	0.759878	0.789952	_VSGK(ac)SQDLSAAPAEQYLQEK_	-0.26503
Q8IUR0	9	Trafficking protein particle complex subunit 5	TRAPPC5	0.937822	1.07171	_GK(ac)SALLER_	-0.51665
Q8IWA0	466	WD repeat-containing protein 75	WDR75	1.05343	0.886761	_SEQPTLVTASK(ac)DGYFK_	0.26126
Q8IWI9	798	MAX gene-associated protein	MGA	1.11411	0.742501	_GK(ac)FHSASASR_	0.015224
Q8IWX8	879	Calcium homeostasis endoplasmic reticulum protein	CHERP	0.802439	0.843455	_DK(ac)WDQYK_	1.345
Q8IXQ4	335	GPALPP motifs-containing protein 1	GPALPP1	1.11524	0.923361	_FSHGK(ac)GNMFL_	1.2864
Q8IYB3	140	Serine/arginine repetitive matrix protein 1	SRRM1	0.759186	0.868583	_QIEQEK(ac)LASMK_	0.26655
Q8IYB3	659	Serine/arginine repetitive matrix protein 1	SRRM1	0.958681	0.868583	_SPSLSSK(ac)HR_	0.42367
Q8IYU8	17	Calcium uptake protein 2, mitochondrial	MICU2	0.474654	0.929023	_VAAWGGK(ac)LR_	1.0742
Q8N0X4	57	Citrate lyase subunit beta-like protein, mitochondrial	CLYBL	1.13749	1.47564	_AVLYVPGNDEK(ac)K_	0.96885
Q8N201	47	Integrator complex subunit 1	INTS1	0.714184	0.956297	_TASTLLK(ac)PAPSGLPSER_	0.56715
Q8N465	101	D-2-hydroxyglutarate dehydrogenase, mitochondrial	D2HGDH	1.46673		_GCSK(ac)VLLR_	-0.54601
Q8N5F7	112	NF-kappa-B-activating protein	NKAP	0.771843		_PYGSDK(ac)PWPSLLDK_	0.14674
Q8N6R1	13	Stress-associated endoplasmic reticulum protein 2	SERP2	1.52346		_MANEK(ac)HSK(ac)NITQR_	-0.59422
Q8N6R1	16	Stress-associated endoplasmic reticulum protein 2	SERP2	1.52346		_MANEK(ac)HSK(ac)NITQR_	-0.59422
Q8N8S7	461	Protein enabled homolog	ENAH	0.465549	1.05198	_IAEK(ac)GSTIETEQKEDK_	0.63603
Q8NBS9	390	Thioredoxin domain-containing protein 5	TXNDC5		0.927472	_NICSK(ac)YSVR_	-0.37679
Q8NC51	236	Plasminogen activator inhibitor 1 RNA-binding protein	SERBP1	0.807037	0.918189	_DELTESPK(ac)YIQK_	-4.0447
Q8NC51	294	Plasminogen activator inhibitor 1 RNA-binding protein	SERBP1	1.11483	0.918189	_EMTLDEWK(ac)AIQNK_	-1.4141
Q8NC51	122	Plasminogen activator inhibitor 1 RNA-binding protein	SERBP1	0.845451	0.918189	_RPDQQLQGEGK(ac)IIDR_	0.83688
Q8NC51	329	Plasminogen activator inhibitor 1 RNA-binding protein	SERBP1	0.681756	0.918189	_SK(ac)SEEAHAEDSVMDHHFR_	-0.67901
Q8ND56	291	Protein LSM14 homolog A	LSM14A	0.948947	1.01103	_DGPMK(ac)FEK_	0.74545
Q8NDX5	256	Polyhomeotic-like protein 3	PHC3	1.1544		_TTVTSSK(ac)ISQR_	0.43893
Q8NEY8	235	Periphilin-1	PPHLN1	0.642839	0.954836	_ELAEAASK(ac)WAAEK_	0.98929
Q8NEY8	180	Periphilin-1	PPHLN1	0.823723	0.954836	_SVRPGASYK(ac)R_	-0.085494
Q8NHS2	414	Putative aspartate aminotransferase, cytoplasmic 2	GOT1L1	1.71718		_K(ac)TLIGIK_	-0.49538
Q8NI08	519	Nuclear receptor coactivator 7	NCOA7	1.23795		_VENTLNIHEDLDK(ac)VK_	1.5637
Q8TAQ2	724	SWI/SNF complex subunit SMARCC2	SMARCC2	1.78053	1.00928	_KVEEAAK(ac)VTGK_	-1.4148
Q8TCC3	44	39S ribosomal protein L30, mitochondrial	MRPL30	2.13015	0.973899	_IPEK(ac)VFQASPEDHEK_	0.39964
Q8TCS8	285	Polyribonucleotide nucleotidyltransferase 1, mitochondrial	PNPT1	1.07136	0.905961	_LFTPSPEIVK(ac)YTHK_	-0.23663
Q8TDM0	103	Breast carcinoma-amplified sequence 4	BCAS4	0.548878		_AK(ac)LTEM(ox)R_	-4.5542
Q8TDN6	276	Ribosome biogenesis protein BRX1 homolog	BRIX1	0.704126	0.896138	_SITAAK(ac)YR_	-0.47057
Q8TED0	359	U3 small nucleolar RNA-associated protein 15 homolog	UTP15	1.67179	0.89662	_K(ac)HLELYDR_	-0.56283
Q8TEK3	1240	Histone-lysine N-methyltransferase, H3 lysine-79 specific	DOT1L	0.802182		_KPAPAGEPVNSSK(ac)WK_	-0.4172
Q8WUA2	460	Peptidyl-prolyl cis-trans isomerase-like 4	PPIL4	0.955292	1.00606	_SK(ac)YQTDLYER_	1.5464
Q8WUD4	78	Coiled-coil domain-containing protein 12	CCDC12	0.867754		_VPQAK(ac)PVAVEEK_	0.50584
Q8WUM4	60	Programmed cell death 6-interacting protein	PDCD6IP	0.960338	1.01575	_PLDK(ac)HEGALETLLR_	-1.1492
Q8WW12	152	PEST proteolytic signal-containing nuclear protein	PCNP	1.24191	0.731529	_GK(ac)HGFSDNQK_	-0.42372
Q8WW12	64	PEST proteolytic signal-containing nuclear protein	PCNP	1.19702	0.731529	_SAEEEAADLPTK(ac)PTK_	0.24296
Q8WW33	47	Gametocyte-specific factor 1	GTSF1	2.18093	0.858885	_NHPDVASK(ac)LATCPFNAR_	-0.50191
Q8WWM7	207	Ataxin-2-like protein	ATXN2L	0.61121	0.995718	_DK(ac)FTDSAIAMNSK_	-0.32936
Q8WWM7	348	Ataxin-2-like protein	ATXN2L	0.759474	0.995718	_EGK(ac)YIPLPQR_	0.87194
Q8WWY3	438	U4/U6 small nuclear ribonucleoprotein Prp31	PRPF31	1.05185	0.906947	_QSVVYGGK(ac)STIR_	0.56036
Q8WXW3	119	Progesterone-induced-blocking factor 1	PIBF1	0.713827		_DASK(ac)YQELMK_	0.63552
Q8WY22	71	BRI3-binding protein	BRI3BP		0.859402	_AAQK(ac)FLAR_	-0.65788
Q8WYB5	1042	Histone acetyltransferase KAT6B	KAT6B	1.15636		_VQSK(ac)NK(ac)YLHSPESR_	1.4684
Q8WYB5	1044	Histone acetyltransferase KAT6B	KAT6B	1.15636		_VQSK(ac)NK(ac)YLHSPESR_	1.4684
Q8WYH8	226	Inhibitor of growth protein 5	ING5	1.25948		_GK(ac)WFCPR_	1.854
Q8WYP5	2258	Protein ELYS	AHCTF1	1.30083	0.914913	_LSSYPK(ac)QILR_	0.35376
Q92499	281	ATP-dependent RNA helicase DDX1	DDX1	0.93633	1.12137	_SQHSGNAQVTQTK(ac)FLPNAPK_	0.34697
Q92520	67	Protein FAM3C	FAM3C	0.948317	1.0438	_ACPEK(ac)HFAFK_	0.74016
Q92598	68	Heat shock protein 105 kDa	HSPH1	1.01014	0.753807	_NQQITHANNTVSNFK(ac)R_	1.044
Q92613	30	Protein Jade-3	JADE3	0.672766		_IK(ac)SK(ac)IPNEHK_	-0.94524
Q92613	32	Protein Jade-3	JADE3	0.672766		_IK(ac)SK(ac)IPNEHK_	-0.94524
Q92620	260	Pre-mRNA-splicing factor ATP-dependent RNA helicase PRP16	DHX38	1.13863	0.844381	_GK(ac)YSDDTPLPTPSYK_	1.7413
Q92793	1583	CREB-binding protein	CREBBP	1.27346	0.684229	_EESTAASETTEGSQGDSK(ac)NAK(ac)K(ac)K_	0.92129
Q92793	1586	CREB-binding protein	CREBBP	1.27346	0.684229	_EESTAASETTEGSQGDSK(ac)NAK(ac)K(ac)K_	0.92129
Q92793	1587	CREB-binding protein	CREBBP	1.27346	0.684229	_EESTAASETTEGSQGDSK(ac)NAK(ac)K(ac)K_	0.92129
Q92793	1591	CREB-binding protein	CREBBP	1.61888	0.684229	_NNK(ac)K(ac)TNK(ac)NK(ac)SSISR_	-1.6588
Q92793	1592	CREB-binding protein	CREBBP	1.61888	0.684229	_NNK(ac)K(ac)TNK(ac)NK(ac)SSISR_	-1.6588
Q92793	1595	CREB-binding protein	CREBBP	0.917011	0.684229	_TNK(ac)NK(ac)SSISR_	0.015057
Q92793	1597	CREB-binding protein	CREBBP	0.917011	0.684229	_TNK(ac)NK(ac)SSISR_	0.015057
Q92841	109	Probable ATP-dependent RNA helicase DDX17	DDX17	0.730834	0.928678	_K(ac)FGNPGER_	-0.48092
Q92841	121	Probable ATP-dependent RNA helicase DDX17	DDX17	0.485154	0.928678	_K(ac)WDLSELPK_	-0.34106
Q92934	36	Bcl2 antagonist of cell death	BAD	1.01494		_GLGPSPAGDGPSGSGK(ac)HHR_	1.3437
Q92945	251	Far upstream element-binding protein 2	KHSRP	1.11325	0.971723	_AGLVIGK(ac)GGETIK_	0.67591
Q92945	169	Far upstream element-binding protein 2	KHSRP	0.797957	0.971723	_GGEQINK(ac)IQQDSGCK_	0.74164
Q92973	869	Transportin-1	TNPO1	1.10405	1.03814	_ILHGFK(ac)NQVGDENWR_	1.8751
Q92979	9	Ribosomal RNA small subunit methyltransferase NEP1	EMG1	0.717721	0.818599	_(ac)AAPSDGFK(ac)PR_	-1.6154
Q92979	59	Ribosomal RNA small subunit methyltransferase NEP1	EMG1	0.958773	0.818599	_VGK(ac)TYELLNCDK_	-2.1499
Q93009	914	Ubiquitin carboxyl-terminal hydrolase 7	USP7	1.01134	0.872372	_EEEITLYPDK(ac)HGCVR_	-0.13147
Q969P6	107	DNA topoisomerase I, mitochondrial	TOP1MT	0.774773		_MLDHEYTTK(ac)EVFR_	-0.68767
Q96A35	100	39S ribosomal protein L24, mitochondrial	MRPL24	1.56983	0.981258	_YIGK(ac)TMDYR_	0.96208
Q96A65	9	Exocyst complex component 4	EXOC4	0.643128	1.06685	_(ac)AAEAAGGK(ac)YR_	-0.10872
Q96C19	9	EF-hand domain-containing protein D2	EFHD2	1.23119	1.10689	_(ac)ATDELATK(ac)LSR_	0.36192
Q96C36	307	Pyrroline-5-carboxylate reductase 2	PYCR2	1.24125	1.12605	_LESPTVSTLTPSSPGK(ac)LLTR_	0.42279
Q96C86	142	m7GpppX diphosphatase	DCPS	0.975039	2.56891	_HLQK(ac)YLR_	0.23778
Q96C86	138	m7GpppX diphosphatase	DCPS	1.25448	2.56891	_TTVVYPATEK(ac)HLQK_	1.2479
Q96CT7	11	Coiled-coil domain-containing protein 124	CCDC124	1.34479	0.975324	_FQGENTK(ac)SAAAR_	0.17918
Q96D71	462	RalBP1-associated Eps domain-containing protein 1	REPS1	0.620964	1.37673	_MTPSK(ac)IHMQEMELK_	-0.72608
Q96DG6	227	Carboxymethylenebutenolidase homolog	CMBL	1.16618	1.32733	_EDCSPADK(ac)PYIDEAR_	-1.5339
Q96DH6	145	RNA-binding protein Musashi homolog 2	MSI2	0.972857	0.986972	_VEDAMLMFDK(ac)TTNR_	-0.059285
Q96FQ6	25	Protein S100-A16	S100A16	0.984543	1.32869	_YVSK(ac)YSLVK_	-0.2227
Q96G25	255	Mediator of RNA polymerase II transcription subunit 8	MED8	0.423406		_MPSGIK(ac)TNIK_	1.5217
Q96H20	134	Vacuolar-sorting protein SNF8	SNF8	0.854263	1.13658	_GK(ac)FAQDVSQDDLIR_	-0.90261
Q96HC4	589	PDZ and LIM domain protein 5	PDLIM5	2.38129	1.38742	_K(ac)HAHSVNF_	-1.6045
Q96HW7	26	Integrator complex subunit 4	INTS4	0.775134	0.930233	_VVQPQEEIATK(ac)K_	0.55108
Q96I15	24	Selenocysteine lyase	SCLY	1.22623		_DAPAPAASQPSGCGK(ac)HNSPER_	0.94875
Q96I25	41	Splicing factor 45	RBM17	0.675539	0.896138	_AALTQAK(ac)SQR_	0.93976
Q96I25	276	Splicing factor 45	RBM17	0.857339	0.896138	_GGK(ac)IIVGDATEK_	-0.87309
Q96I25	21	Splicing factor 45	RBM17	0.613572	0.896138	_TEGWSK(ac)NFK_	0.33131
Q96I59	353	Probable asparagine--tRNA ligase, mitochondrial	NARS2	1.15064	1.16137	_TEHEK(ac)YLVK_	0.016304
Q96IC2	635	Putative RNA exonuclease NEF-sp	44M2.3			_DLK(ac)SGK(ac)QK_	0.7106
Q96IC2	638	Putative RNA exonuclease NEF-sp	44M2.3			_DLK(ac)SGK(ac)QK_	0.7106
Q96JM3	556	Chromosome alignment-maintaining phosphoprotein 1	CHAMP1	1.18138	1.00892	_K(ac)HALFPELPK_	0.65988
Q96KB5	12	Lymphokine-activated killer T-cell-originated protein kinase	PBK	0.666489	0.414405	_TPSK(ac)LSEK(ac)K_	0.16766
Q96KB5	16	Lymphokine-activated killer T-cell-originated protein kinase	PBK	0.803084	0.414405	_TPSK(ac)LSEK(ac)K_	0.16766
Q96KN7	568	X-linked retinitis pigmentosa GTPase regulator-interacting protein 1	RPGRIP1	0.45438		_LLDLK(ac)NNR_	3.4741
Q96KQ7	920	Histone-lysine N-methyltransferase EHMT2	EHMT2	0.883158	0.812942	_TEK(ac)IICR_	-1.6503
Q96MX3	166	Zinc finger protein 48	ZNF48	0.925583		_THSGEK(ac)PYR_	0.30456
Q96N67	1962	Dedicator of cytokinesis protein 7	DOCK7	1.03075	1.07225	_AHGELHEQFK(ac)R_	1.4416
Q96NC0	8	Zinc finger matrin-type protein 2	ZMAT2	1.14054	0.803923	_(ac)ASGSGTK(ac)NLDFR_	-0.19694
Q96PK6	630	RNA-binding protein 14	RBM14	1.01186	0.908018	_SPTK(ac)SSLDYR_	-1.3317
Q96PK6	112	RNA-binding protein 14	RBM14		0.908018	_VIECDVVK(ac)DYAFVHMEK_	0.43759
Q96ST3	563	Paired amphipathic helix protein Sin3a	SIN3A	0.403812	0.892777	_ALPK(ac)SYQQPK_	-0.037917
Q96T23	1061	Remodeling and spacing factor 1	RSF1	0.805867	0.789952	_GK(ac)DISTILDEER_	-2.0931
Q99460	720	26S proteasome non-ATPase regulatory subunit 1	PSMD1	1.1612	1.01581	_VINDK(ac)HDDVMAK_	-0.37681
Q99471	42	Prefoldin subunit 5	PFDN5	1.04105	0.978186	_VVQTK(ac)YVEAK_	2.0297
Q99497	148	Protein DJ-1	PARK7	1.24224	1.0931	_VEK(ac)DGLILTSR_	-0.69365
Q99497	130	Protein DJ-1	PARK7	1.0775	1.0931	_VTTHPLAK(ac)DK_	-0.42896
Q99590	1090	Protein SCAF11	SCAF11	0.910167	0.636254	_SSFAYK(ac)DQNENR_	0.23954
Q99623	6	Prohibitin-2	PHB2	1.44936	1.03139	_(ac)AQNLK(ac)DLAGR_	0.3692
Q99829	171	Copine-1	CPNE1	1.15524	1.47508	_QGDGK(ac)WHLVYR_	-0.13173
Q99877	6	Histone H2B type 1-N	HIST1H2BN	0.368881		_PEPSK(ac)SAPAPK_	0.23512
Q99879	16	Histone H2B type 1-M	HIST1H2BM	0.550206		_K(ac)GSK(ac)K(ac)AINK_	0.075583
Q99879	17	Histone H2B type 1-M	HIST1H2BM	0.377601		_K(ac)GSK(ac)K(ac)AINK_	0.075583
Q99879	21	Histone H2B type 1-M	HIST1H2BM	0.346729		_K(ac)AINK(ac)AQK(ac)K_	-0.96996
Q99879	24	Histone H2B type 1-M	HIST1H2BM	0.507588		_K(ac)AINK(ac)AQK(ac)K_	-0.96996
Q99879	13	Histone H2B type 1-M	HIST1H2BM	0.393933		_K(ac)GSK(ac)K(ac)AINK_	0.075583
Q99879	6	Histone H2B type 1-M	HIST1H2BM	0.434386		_PEPVK(ac)SAPVPK_	0.21825
Q99880	6	Histone H2B type 1-L	HIST1H2BL	0.498107	0.915081	_PELAK(ac)SAPAPK_	-0.28896
Q99986	98	Serine/threonine-protein kinase VRK1	VRK1	0.674536	0.682874	_AAKPEQIQK(ac)WIR_	-0.55639
Q9BPW8	66	Protein NipSnap homolog 1	NIPSNAP1		1.34521	_K(ac)ETSNLYK_	1.2904
Q9BPW8	146	Protein NipSnap homolog 1	NIPSNAP1	1.26247	1.34521	_NNK(ac)EYLEFR_	2.057
Q9BQ61	146	Uncharacterized protein C19orf43	C19orf43	0.621118	0.67714	_TEDEVLTSK(ac)GDAWAK_	0.57809
Q9BQ69	129	O-acetyl-ADP-ribose deacetylase MACROD1	MACROD1	1.16159	1.70465	_IPTWK(ac)EMAK_	-0.67563
Q9BQP7	177	Mitochondrial genome maintenance exonuclease 1	MGME1	0.904568	1.05698	_EYTSNVFLQGK(ac)R_	-0.45892
Q9BRA2	40	Thioredoxin domain-containing protein 17	TXNDC17	0.925926	1.07684	_DAGGK(ac)SWCPDCVQAEPVVR_	-0.17937
Q9BRJ2	54	39S ribosomal protein L45, mitochondrial	MRPL45	3.31686	1.00467	_TEK(ac)EFMQHAR_	-0.071638
Q9BRK5	121	45 kDa calcium-binding protein	SDF4	1.23089	0.746213	_ISAK(ac)EMQR_	1.3403
Q9BRT2	114	Ubiquinol-cytochrome-c reductase complex assembly factor 2	UQCC2		1.18408	_LQEK(ac)FAPK_	-0.38608
Q9BRU9	74	rRNA-processing protein UTP23 homolog	UTP23	1.19282	1.1118	_ELETLGK(ac)DLYGAK_	4.2995
Q9BSH5	15	Haloacid dehalogenase-like hydrolase domain-containing protein 3	HDHD3	0.948317		_LLTWDVK(ac)DTLLR_	1.5552
Q9BV79	267	Trans-2-enoyl-CoA reductase, mitochondrial	MECR	1.07893		_LALNCVGGK(ac)SSTELLR_	-0.43042
Q9BVI4	342	Nucleolar complex protein 4 homolog	NOC4L	0.995223	0.874814	_LYGLLDPSVFHVK(ac)YR_	-0.2134
Q9BVP2	135	Guanine nucleotide-binding protein-like 3	GNL3	0.820883	0.908843	_LYCQELK(ac)K_	-0.69089
Q9BXT4	138	Tudor domain-containing protein 1	TDRD1	0.619694		_PAK(ac)SK(ac)KLNK_	-0.7408
Q9BXT4	140	Tudor domain-containing protein 1	TDRD1	0.619694		_PAK(ac)SK(ac)KLNK_	-0.7408
Q9BY44	558	Eukaryotic translation initiation factor 2A	EIF2A		0.764877	_EQAATGK(ac)QLEK_	0.93761
Q9BYT8	664	Neurolysin, mitochondrial	NLN	1.37557	1.23638	_EGIMNPEVGMK(ac)YR_	-0.43825
Q9BZE4	7	Nucleolar GTP-binding protein 1	GTPBP4	0.994728	0.784683	_(ac)AHYNFK(ac)K_	1.0106
Q9C0J8	46	pre-mRNA 3' end processing protein WDR33	WDR33	0.969368	0.824334	_RPDFAQQQAMQQLTFDGK(ac)R_	-0.8324
Q9GZN1	260	Actin-related protein 6	ACTR6	0.946432		_EEMVLSGK(ac)YK_	-0.76308
Q9GZR7	17	ATP-dependent RNA helicase DDX24	DDX24	0.716281	0.564589	_QSSCGK(ac)FQTK_	0.010171
Q9GZT9	408	Egl nine homolog 1	EGLN1	0.770475	1.23285	_YLTGEK(ac)GVR_	-0.47552
Q9GZU8	158	Protein FAM192A	FAM192A	0.74744	0.746157	_LLAGAVK(ac)HK_	0.32255
Q9GZZ1	37	N-alpha-acetyltransferase 50	NAA50	1.08611	0.945537	_FYK(ac)DVLEVGELAK_	-0.26289
Q9GZZ1	34	N-alpha-acetyltransferase 50	NAA50	1.14091	0.945537	_LNQVIFPVSYNDK(ac)FYK_	0.038052
Q9H089	654	Large subunit GTPase 1 homolog	LSG1	1.25083	0.849545	_LYK(ac)HLDM_	0.52487
Q9H098	50	Protein FAM107B	FAM107B	1.06741	1.80057	_GLAPQNK(ac)PELQK_	-0.043379
Q9H098	55	Protein FAM107B	FAM107B	1.15575	1.80057	_GLAPQNKPELQK(ac)VMEK_	-0.12901
Q9H0G5	465	Nuclear speckle splicing regulatory protein 1	NSRP1		0.980008	_DK(ac)FLDQER_	0.75829
Q9H0G5	499	Nuclear speckle splicing regulatory protein 1	NSRP1	0.779423	0.980008	_NQEKPSNSESSLGAK(ac)HR_	0.37241
Q9H0S4	308	Probable ATP-dependent RNA helicase DDX47	DDX47	0.973236	0.882223	_LGSLNK(ac)FK_	-1.031
Q9H2P0	144	Activity-dependent neuroprotector homeobox protein	ADNP	0.956846	0.921744	_IFHAPNASAPSSSLSTFK(ac)DK_	1.1492
Q9H467	279	CUE domain-containing protein 2	CUEDC2	0.547345		_ATYINLK(ac)PAR_	1.2651
Q9H501	138	ESF1 homolog	ESF1	0.605217	0.789453	_TDLDNSIGIK(ac)K_	-0.25338
Q9H5V9	187	UPF0428 protein CXorf56	CXorf56	0.571494	0.829876	_VIEK(ac)QLER_	-0.9095
Q9H6F5	261	Coiled-coil domain-containing protein 86	CCDC86	0.910084	0.70028	_FSQMLQDK(ac)PLR_	-0.34155
Q9H7E2	185	Tudor domain-containing protein 3	TDRD3	0.739864	1.23215	_SEGK(ac)HEGVYR_	0.29644
Q9H7F4	336	Transmembrane protein 185B	TMEM185B	0.913409		_VVITQSPGK(ac)YVPPPPK_	0.035135
Q9H845	41	Acyl-CoA dehydrogenase family member 9, mitochondrial	ACAD9	1.48309	1.13358	_AFAK(ac)ELFLGK_	-3.1074
Q9H8E8	292	Cysteine-rich protein 2-binding protein	CSRP2BP	0.865501		_STSSTPVK(ac)FISR_	0.54547
Q9H910	142	Hematological and neurological expressed 1-like protein	HN1L	0.684791	0.860807	_SIPAGAEPGEK(ac)GSAR_	0.66695
Q9H9B4	72	Sideroflexin-1	SFXN1	1.11854	1.0866	_AK(ac)YIYDSAFHPDTGEK_	0.90093
Q9HAF1	69	Chromatin modification-related protein MEAF6	MEAF6	0.507666	0.781067	_YLTNQK(ac)NSNSK(ac)NDR_	0.037554
Q9HAF1	74	Chromatin modification-related protein MEAF6	MEAF6	0.507666	0.781067	_YLTNQK(ac)NSNSK(ac)NDR_	0.037554
Q9HAV4	1140	Exportin-5	XPO5	0.554816	0.910996	_LLNPSLQK(ac)VADK_	0.82309
Q9HAV7	64	GrpE protein homolog 1, mitochondrial	GRPEL1	1.19848	0.924471	_TLLEEK(ac)VK_	-1.3233
Q9HAW4	925	Claspin	CLSPN	1.14364		_FTSQAEK(ac)HLPR_	1.7842
Q9HCD6	14	Protein TANC2	TANC2	0.58126		_MLLTGGK(ac)SSR_	-0.12083
Q9HCI7	406	E3 ubiquitin-protein ligase MSL2	MSL2			_TVLLSTK(ac)SMK_	-1.4941
Q9HCY8	78	Protein S100-A14	S100A14	1.14778	1.45924	_IANLGSCNDSK(ac)LEFR_	1.3569
Q9HD33	144	39S ribosomal protein L47, mitochondrial	MRPL47	1.17368	0.968711	_VVDSMDALDK(ac)VVQER_	-0.068273
Q9NP61	223	ADP-ribosylation factor GTPase-activating protein 3	ARFGAP3	1.64658	1.49595	_K(ac)GLGAK(ac)K(ac)GSLGAQK_	1.6397
Q9NP61	228	ADP-ribosylation factor GTPase-activating protein 3	ARFGAP3	1.64658	1.49595	_K(ac)GLGAK(ac)K(ac)GSLGAQK_	1.6397
Q9NP61	229	ADP-ribosylation factor GTPase-activating protein 3	ARFGAP3	1.64658	1.49595	_K(ac)GLGAK(ac)K(ac)GSLGAQK_	1.6397
Q9NP72	138	Ras-related protein Rab-18	RAB18	0.784006	0.665336	_NEGLK(ac)FAR_	0.52657
Q9NPE3	40	H/ACA ribonucleoprotein complex subunit 3	NOP10	1.10091	1.03039	_FSPDDK(ac)YSR_	0.48396
Q9NQC1	32	Protein Jade-2	JADE2	0.639182		_CSK(ac)LPSSTK(ac)SGWPR_	1.1504
Q9NQC1	38	Protein Jade-2	JADE2	0.761731		_LPSSTK(ac)SGWPR_	0.1193
Q9NQC1	298	Protein Jade-2	JADE2	0.63597		_MEPITK(ac)ISHIPASR_	0.21395
Q9NQT4	68	Exosome complex component RRP46	EXOSC5	2.13602	1.01373	_VSK(ac)EIFNK_	1.0446
Q9NQW6	444	Actin-binding protein anillin	ANLN	0.541301	0.392989	_FDK(ac)GNIWSAEK_	-0.49722
Q9NQW6	452	Actin-binding protein anillin	ANLN	0.301078	0.392989	_GNIWSAEK(ac)GGNSK_	-2.3625
Q9NQW6	647	Actin-binding protein anillin	ANLN	0.502866	0.392989	_SDESPKPGK(ac)FQR_	-1.4063
Q9NQW6	371	Actin-binding protein anillin	ANLN	0.756086	0.392989	_STTPGGTGIK(ac)PFLER_	1.6139
Q9NQX3	288	Gephyrin	GPHN	0.651381	1.10767	_LSTASCPTPK(ac)VQSR_	-0.53719
Q9NQZ2	12	Something about silencing protein 10	UTP3	0.916674	1.02018	_GAAK(ac)WAAVR_	0.61661
Q9NR09	1216	Baculoviral IAP repeat-containing protein 6	BIRC6	0.867378	1.09222	_GMAGGK(ac)YR_	-0.21082
Q9NR19	418	Acetyl-coenzyme A synthetase, cytoplasmic	ACSS2	0.948047	1.44319	_LLMK(ac)FGDEPVTK_	-0.73912
Q9NR30	18	Nucleolar RNA helicase 2	DDX21	0.624532	0.774893	_SDAGLESDTAMK(ac)K_	1.4418
Q9NR30	779	Nucleolar RNA helicase 2	DDX21	0.618353	0.774893	_SFSK(ac)AFGQ_	0.010553
Q9NRG0	102	Chromatin accessibility complex protein 1	CHRAC1	0.61207	0.705816	_ILASK(ac)YLK_	0.56303
Q9NSE4	781	Isoleucine--tRNA ligase, mitochondrial	IARS2	1.08301	1.12464	_QYDFGK(ac)VVR_	-2.277
Q9NSE4	222	Isoleucine--tRNA ligase, mitochondrial	IARS2	1.43166	1.12464	_YEAK(ac)QLR_	-1.1937
Q9NTM9	269	Copper homeostasis protein cutC homolog	CUTC	0.953834	1.47	_TLNAIAK(ac)NILV_	-0.037496
Q9NUJ1	101	Mycophenolic acid acyl-glucuronide esterase, mitochondrial	ABHD10	1.7153	1.51217	_ALAIEEFCK(ac)SLGHACIR_	-0.58518
Q9NUQ9	308	Protein FAM49B	FAM49B	1.13395	1.15797	_YTTK(ac)HLNDETTSK_	1.1724
Q9NVC6	614	Mediator of RNA polymerase II transcription subunit 17	MED17	1.45448	1.01408	_SDVLQDNK(ac)WSHLR_	-1.099
Q9NVD7	32	Alpha-parvin	PARVA	0.945358	0.972573	_DDSFLGK(ac)LGGTLAR_	-0.17574
Q9NVI7	539	ATPase family AAA domain-containing protein 3A	ATAD3A	1.46959	0.928074	_MYFDK(ac)YVLKPATEGK_	0.67411
Q9NVV4	90	Poly(A) RNA polymerase, mitochondrial	MTPAP	0.865127	0.884486	_ISENK(ac)FLK_	0.63706
Q9NWX6	34	Probable tRNA(His) guanylyltransferase	THG1L	1.20146	1.1577	_SK(ac)FEYVR_	-0.23823
Q9NX55	35	Huntingtin-interacting protein K	HYPK	0.612145	1.0293	_K(ac)HDSGAADLER_	-0.47252
Q9NYF8	437	Bcl-2-associated transcription factor 1	BCLAF1	0.64156	0.896057	_NTEEEGLK(ac)YK_	0.099605
Q9NYF8	421	Bcl-2-associated transcription factor 1	BCLAF1	0.86783	0.896057	_SVLADQGK(ac)SFATASHR_	0.6878
Q9NYF8	445	Bcl-2-associated transcription factor 1	BCLAF1	0.904486	0.896057	_VSLK(ac)GNR_	-0.43566
Q9NYF8	891	Bcl-2-associated transcription factor 1	BCLAF1	1.22158	0.896057	_WTHDK(ac)YQGDGIVEDEEETMENNEEK_	-0.46374
Q9NYL2	713	Mitogen-activated protein kinase kinase kinase MLT	ZAK	1.14754	1.20919	_YPGK(ac)FYR_	1.0637
Q9NZ01	2	Very-long-chain enoyl-CoA reductase	TECR	1.39223	0.82176	_MK(ac)HYEVEILDAK_	0.34387
Q9NZ01	291	Very-long-chain enoyl-CoA reductase	TECR	1.0663	0.82176	_SYLK(ac)EFR_	0.12089
Q9NZ63	281	Uncharacterized protein C9orf78	C9orf78	0.543626		_ATDDYHYEK(ac)FK_	1.2941
Q9NZM1	884	Myoferlin	MYOF		0.706764	_HK(ac)FSDVTGK_	-0.43854
Q9P258	293	Protein RCC2	RCC2	1.12494	1.13793	_GNLYSFGCPEYGQLGHNSDGK(ac)FIAR_	-0.75969
Q9P265	84	Disco-interacting protein 2 homolog B	DIP2B	0.797575	1.12173	_NQTPAPSAAQTSAPSK(ac)YHR_	0.64624
Q9P270	459	SLAIN motif-containing protein 2	SLAIN2	0.953198	1.19893	_MQPQASAIPSPGK(ac)FR_	2.9356
Q9P2J5	39	Leucine--tRNA ligase, cytoplasmic	LARS	0.822774	1.38715	_VFEVNASNLEK(ac)QTSK_	1.1211
Q9P2K8	1259	Eukaryotic translation initiation factor 2-alpha kinase 4	EIF2AK4	1.49506	1.47473	_LYK(ac)FIEQK_	0.63394
Q9P2X3	303	Protein IMPACT	IMPACT	1.17686		_NYTNSPEESSK(ac)ALGK_	-0.93661
Q9UBB9	155	Tuftelin-interacting protein 11	TFIP11	1.09229	0.77238	_GIGQK(ac)LLQK_	-0.26779
Q9UER7	512	Death domain-associated protein 6	DAXX	0.741895		_NLEPGK(ac)QISR_	-0.33201
Q9UGP5	23	DNA polymerase lambda	POLL	0.6668		_IHADASSK(ac)VLAK_	-0.67766
Q9UGP5	544	DNA polymerase lambda	POLL	0.588339		_NTHGCK(ac)VGPGR_	-0.32253
Q9UHB6	189	LIM domain and actin-binding protein 1	LIMA1	0.743218	1.14907	_IEK(ac)YNVPLNR_	-1.3169
Q9UHB6	273	LIM domain and actin-binding protein 1	LIMA1	0.544633	1.14907	_MAK(ac)YQAAVSK_	2.9823
Q9UHB9	164	Signal recognition particle subunit SRP68	SRP68	0.910415	1.02747	_AVK(ac)HAEELER_	-0.66742
Q9UHD1	89	Cysteine and histidine-rich domain-containing protein 1	CHORDC1	1.06716	0.944555	_ELCELK(ac)PK_	-0.11881
Q9UHD1	91	Cysteine and histidine-rich domain-containing protein 1	CHORDC1	0.767872	0.944555	_ELCELKPK(ac)FQEHIIQAPK_	-0.388
Q9UHD8	62	Septin-9	42622	0.89222	1.09523	_ATVASSTQK(ac)FQDLGVK_	3.0547
Q9UHX1	454	Poly(U)-binding-splicing factor PUF60	PUF60	0.742776	0.798722	_HMVMQK(ac)LLR_	1.2441
Q9UII2	71	ATPase inhibitor, mitochondrial	ATPIF1			_EQLAALK(ac)K_	-0.075745
Q9UJM3	362	ERBB receptor feedback inhibitor 1	ERRFI1	1.78929	3.53095	_YVSSK(ac)ALQR_	-1.6817
Q9UJV9	49	Probable ATP-dependent RNA helicase DDX41	DDX41	0.806777	0.835771	_QLLLQK(ac)LLQR_	0.55372
Q9UJZ1	145	Stomatin-like protein 2, mitochondrial	STOML2	1.17593	1.00887	_LSLDK(ac)VFR_	1.819
Q9UK76	148	Hematological and neurological expressed 1 protein	HN1	0.676315	0.862813	_RNPPGGK(ac)SSLVLG_	-1.0518
Q9UKL3	1343	CASP8-associated protein 2	CASP8AP2	0.714082		_TPEK(ac)QLLETLK_	-0.026045
Q9UKM9	165	RNA-binding protein Raly	RALY	1.12119	0.856531	_TNVPVK(ac)LFAR_	-1.2402
Q9UKV3	717	Apoptotic chromatin condensation inducer in the nucleus	ACIN1	1.02714	0.972573	_LSQPESAEK(ac)HVTQR_	-0.36717
Q9UKY7	232	Protein CDV3 homolog	CDV3	0.760283	1.06688	_GRDEVSK(ac)NQALK_	1.3076
Q9UKY7	15	Protein CDV3 homolog	CDV3	0.682967	1.06688	_SLDNFFAK(ac)R_	-1.9751
Q9UL25	43	Ras-related protein Rab-21	RAB21	1.04207	0.805932	_YCENK(ac)FNDK_	-0.41377
Q9UL46	3	Proteasome activator complex subunit 2	PSME2	1.42489	1.30485	_(ac)AK(ac)PCGVR_	1.6907
Q9ULA0	23	Aspartyl aminopeptidase	DNPEP	1.14261	1.45796	_ELLK(ac)FVNR_	4.5186
Q9ULD4	105	Bromodomain and PHD finger-containing protein 3	BRPF3	0.71286		_ESCSK(ac)HASGTSFHLPQPSFR_	-0.52514
Q9ULH7	619	MKL/myocardin-like protein 2	MKL2	1.0867		_SDQK(ac)HGSLGSSIK_	0.5524
Q9ULW0	740	Targeting protein for Xklp2	TPX2	0.552853	0.32041	_SSDQPLTVPVSPK(ac)FSTR_	-0.5153
Q9ULX3	333	RNA-binding protein NOB1	NOB1	1.07197	0.819538	_GGK(ac)YAINPHLTEDQR_	-0.80848
Q9ULX6	533	A-kinase anchor protein 8-like	AKAP8L	0.791703	0.982801	_SILNNK(ac)LISK_	-0.5948
Q9UM54	162	Unconventional myosin-VI	MYO6	1.0479	1.24657	_TENTK(ac)FVLR_	2.2237
Q9UMZ2	513	Synergin gamma	SYNRG	0.646204	1.14458	_ALPSMDK(ac)YAVFK_	0.53273
Q9UMZ2	744	Synergin gamma	SYNRG	0.610612	1.14458	_GGQNSTAASTK(ac)YDVFR_	1.0097
Q9UMZ2	1079	Synergin gamma	SYNRG	0.794218	1.14458	_SLSLGDK(ac)EISR_	0.62394
Q9UPN9	769	E3 ubiquitin-protein ligase TRIM33	TRIM33	0.763592	0.870171	_TSLSFK(ac)SDQVK_	-0.55195
Q9UQ35	1467	Serine/arginine repetitive matrix protein 2	SRRM2	0.946701	1.05704	_HSLSGSSPGMK(ac)DIPR_	-0.17907
Q9UQE7	106	Structural maintenance of chromosomes protein 3	SMC3	0.870171	0.775074	_VIGAK(ac)K(ac)DQYFLDK_	-0.38222
Q9UQE7	105	Structural maintenance of chromosomes protein 3	SMC3	1.41953	0.775074	_VIGAK(ac)K(ac)DQYFLDKK_	-0.15877
Q9Y230	368	RuvB-like 2	RUVBL2	1.06419	1.04336	_DTK(ac)QILR_	-0.98165
Q9Y262	549	Eukaryotic translation initiation factor 3 subunit L	EIF3L	1.03167	0.889601	_QIHK(ac)FEELNR_	0.16902
Q9Y262	356	Eukaryotic translation initiation factor 3 subunit L	EIF3L		0.889601	_TTYK(ac)YEMINK_	1.4685
Q9Y263	529	Phospholipase A-2-activating protein	PLAA	1.22314	1.1221	_SAASK(ac)TMNIYFPK_	-1.1865
Q9Y265	453	RuvB-like 1	RUVBL1	1.17678	1.09907	_ILADQQDK(ac)YMK_	0.58516
Q9Y266	196	Nuclear migration protein nudC	NUDC		0.891663	_GK(ac)DMVVDIQR_	-2.0758
Q9Y277	61	Voltage-dependent anion-selective channel protein 3	VDAC3	1.48916	0.928074	_ASGNLETK(ac)YK_	-0.72425
Q9Y277	63	Voltage-dependent anion-selective channel protein 3	VDAC3	1.43125	0.928074	_YK(ac)VCNYGLTFTQK_	0.6874
Q9Y285	111	Phenylalanine--tRNA ligase alpha subunit	FARSA	0.965624	1.10952	_AMSNK(ac)WIR_	0.13244
Q9Y285	311	Phenylalanine--tRNA ligase alpha subunit	FARSA	1.29121	1.10952	_THSQGGYGSQGYK(ac)YNWK_	1.2596
Q9Y2Q9	133	28S ribosomal protein S28, mitochondrial	MRPS28	1.45241	0.810701	_RPEVDGEK(ac)YQK_	-1.9198
Q9Y2R9	125	28S ribosomal protein S7, mitochondrial	MRPS7	1.45762	0.853097	_QFEK(ac)YHAASAEEQATIER_	-1.1798
Q9Y2S6	59	Translation machinery-associated protein 7	TMA7	0.738007	0.832362	_GPLATGGIK(ac)K_	-0.060925
Q9Y2T3	61	Guanine deaminase	GDA	1.44415	1.48588	_EWCFK(ac)PCEIR_	0.4977
Q9Y2W1	709	Thyroid hormone receptor-associated protein 3	THRAP3	0.780396	0.848969	_AEGK(ac)YKDDPVDLR_	-0.94825
Q9Y2W1	811	Thyroid hormone receptor-associated protein 3	THRAP3	0.901226	0.848969	_EESTTGFDK(ac)SR_	0.25272
Q9Y2W1	519	Thyroid hormone receptor-associated protein 3	THRAP3	0.872296	0.848969	_GFVPEK(ac)NFR_	-2.0092
Q9Y2W1	470	Thyroid hormone receptor-associated protein 3	THRAP3	0.681106	0.848969	_SGK(ac)WEGLVYAPPGK_	1.8894
Q9Y2W1	926	Thyroid hormone receptor-associated protein 3	THRAP3	2.1307	0.848969	_WAHDK(ac)FSGEEGEIEDDESGTENR_	-0.31544
Q9Y2W2	13	WW domain-binding protein 11	WBP11	1.16839	0.923702	_SGK(ac)FM(ox)NPTDQAR_	-0.047112
Q9Y2X3	411	Nucleolar protein 58	NOP58	0.955932	0.977422	_ISGTGK(ac)ALAK_	-0.035101
Q9Y305	103	Acyl-coenzyme A thioesterase 9, mitochondrial	ACOT9	1.00769	1.19012	_EK(ac)YLTVQNTVR_	0.091874
Q9Y305	294	Acyl-coenzyme A thioesterase 9, mitochondrial	ACOT9		1.19012	_LK(ac)SLEICHPQER_	-1.6792
Q9Y3B3	83	Transmembrane emp24 domain-containing protein 7	TMED7	1.41257	1.09317	_LEDPDGK(ac)VLYK_	1.158
Q9Y3B8	173	Oligoribonuclease, mitochondrial	REXO2	1.36891	1.21533	_IIDVSTVK(ac)ELCR_	-0.7903
Q9Y3Y2	81	Chromatin target of PRMT1 protein	CHTOP	1.3476	1.26269	_LGK(ac)SNIQAR_	-0.97039
Q9Y450	660	HBS1-like protein	HBS1L		0.985804	_DFK(ac)ELGR_	-0.76289
Q9Y4W6	543	AFG3-like protein 2	AFG3L2	1.19384	1.08873	_HLSDSINQK(ac)HFEQAIER_	0.3743
Q9Y508	112	E3 ubiquitin-protein ligase RNF114	RNF114	1.25975	1.06675	_SHVATCSK(ac)YQNYIMEGVK_	-2.1615
Q9Y520	47	Protein PRRC2C	PRRC2C	1.23845	0.929714	_HGLQSLGK(ac)VGISR_	0.2284
Q9Y570	6	Protein phosphatase methylesterase 1	PPME1	1.16166	1.13929	_(ac)SALEK(ac)SMHLGR_	-0.59587
Q9Y5B0	780	RNA polymerase II subunit A C-terminal domain phosphatase	CTDP1	0.842957	0.996711	_IYDSNTGK(ac)LIR_	-0.13318
Q9Y5B9	335	FACT complex subunit SPT16	SUPT16H	2.45435	0.977613	_K(ac)QKPELLNK_	-0.84201
Q9Y5B9	786	FACT complex subunit SPT16	SUPT16H	0.984737	0.977613	_NFIEK(ac)VEALTK_	0.3798
Q9Y618	1543	Nuclear receptor corepressor 2	NCOR2	0.672088	0.640779	_GAPVIVPELGK(ac)PR_	0.40169
Q9Y6E2	24	Basic leucine zipper and W2 domain-containing protein 2	BZW2	0.857118	0.84488	_EK(ac)FEPTVFR_	0.0043345
Q9Y6N5	135	Sulfide:quinone oxidoreductase, mitochondrial	SQRDL	1.5269	1.4768	_NCIHTDDDEK(ac)ISYR_	-0.60018
Q9Y6Y8	623	SEC23-interacting protein	SEC23IP	0.690179	1.0513	_QLHFQEK(ac)QMPEEPK_	-2.0583
