# Supplementary material for: Crosstalk among proteome, acetylome and succinylome in colon cancer HCT116 cell treated with sodium dichloroacetate
Source: Sci Rep. 2016 Nov 22;6:37478. doi: 10.1038/srep37478 (PMC5118697; doi:10.1038/srep37478)
Supplement: Supplementary Table S5 [file srep37478-s6.xls]

## Sheet: Annotation summary
Protein accession	Position	Protein name	Gene name	Succinylation Ratio L/H	Protein Ratio L/H	Modified sequence	Mass error [ppm]
P30046	21	D-dopachrome decarboxylase	DDT	0.406802	1.15798	_VPAGLEK(su)R_	0.81952
P05787	178	Keratin, type II cytoskeletal 8	KRT8	2.13634	1.07816	_NK(su)YEDEINKR_	0.20378
P04264	246	Keratin, type II cytoskeletal 1	KRT1	3.17521	8.56751	_VDQLK(su)SDQSR_	0.93766
P05787	117	Keratin, type II cytoskeletal 8	KRT8	1.31888	1.07816	_FLEQQNK(su)MLETK_	0.85943
P05787	122	Keratin, type II cytoskeletal 8	KRT8	0.645745	1.07816	_MLETK(su)WSLLQQQK_	0.72454
P05787	347	Keratin, type II cytoskeletal 8	KRT8	1.09835	1.07816	_GELAIK(su)DANAK_	-0.54724
P05787	198	Keratin, type II cytoskeletal 8	KRT8	0.527037	1.07816	_K(su)DVDEAYMNK_	-0.94424
P05787	393	Keratin, type II cytoskeletal 8	KRT8	2.32721	1.07816	_K(su)LLEGEESR_	2.0173
P05787	160	Keratin, type II cytoskeletal 8	KRT8	0.605583	1.07816	_LK(su)LEAELGNMQGLVEDFK_	-0.38851
P05787	325	Keratin, type II cytoskeletal 8	KRT8	1.34626	1.07816	_LQAEIEGLK(su)GQR_	0.81036
P05787	130	Keratin, type II cytoskeletal 8	KRT8	1.28452	1.07816	_WSLLQQQK(su)TAR_	0.93128
P05787	304	Keratin, type II cytoskeletal 8	KRT8	1.02383	1.07816	_TK(su)TEISEM(ox)NR_	0.88604
P05787	295	Keratin, type II cytoskeletal 8	KRT8	1.78728	1.07816	_YEELQSLAGK(su)HGDDLR_	-0.29432
P08727	215	Keratin, type I cytoskeletal 19	KRT19	0.554232		_EELAYLK(su)K_	1.2109
P63261	61	Actin, cytoplasmic 2	ACTG1	0.429738	1.02797	_DSYVGDEAQSK(su)R_	0.49348
P63261	326	Actin, cytoplasmic 2	ACTG1	0.254946	1.02797	_EITALAPSTM(ox)K(su)IK_	0.52053
P63261	215	Actin, cytoplasmic 2	ACTG1	0.494438	1.02797	_EK(su)LCYVALDFEQEMATAASSSSLEK_	0.77555
P63261	50	Actin, cytoplasmic 2	ACTG1	0.39285	1.02797	_HQGVM(ox)VGM(ox)GQK(su)DSYVGDEAQSK_	-0.37232
P63261	315	Actin, cytoplasmic 2	ACTG1	0.383465	1.02797	_MQK(su)EITALAPSTMK_	-1.1359
P63261	113	Actin, cytoplasmic 2	ACTG1	0.29085	1.02797	_VAPEEHPVLLTEAPLNPK(su)ANR_	0.67002
O00411	402	DNA-directed RNA polymerase, mitochondrial	POLRMT	1.49011	0.722439	_TLQCLFEK(su)QLHMELASR_	-0.28159
O15091	512	Mitochondrial ribonuclease P protein 3	KIAA0391	1.22067	0.829394	_ACLPDAK(su)TQR_	-1.2835
O15382	44	Branched-chain-amino-acid aminotransferase, mitochondrial	BCAT2	2.04082	1.03003	_AADLQLEMTQK(su)PHK_	0.037817
O15382	141	Branched-chain-amino-acid aminotransferase, mitochondrial	BCAT2	1.96479	1.03003	_LCLPSFDK(su)LELLECIR_	0.49892
O15382	321	Branched-chain-amino-acid aminotransferase, mitochondrial	BCAT2	1.53636	1.03003	_TITMK(su)QLLR_	1.0331
Q8NHP1	100	Aflatoxin B1 aldehyde reductase member 4	AKR7L	1.6462		_SQLETSLK(su)R_	-0.50829
O43707	54	Alpha-actinin-4	ACTN4	0.266596	1.05654	_K(su)TFTAWCNSHLR_	0.23622
O43707	108	Alpha-actinin-4	ACTN4	0.289034	1.05654	_VHK(su)INNVNK_	0.49411
O43837	105	Isocitrate dehydrogenase [NAD] subunit beta, mitochondrial	IDH3B	0.139272	0.875503	_LEQVLSSMK(su)ENK_	1.4548
P57053	121	Histone H2B type F-S	H2BFS	0.375672		_AVTK(su)YTSAK_	-1.4325
Q99880	35	Histone H2B type 1-L	HIST1H2BL	0.352373	0.915081	_K(su)ESYSVYVYK_	0.17899
Q99880	109	Histone H2B type 1-L	HIST1H2BL	0.378358	0.915081	_LLLPGELAK(su)HAVSEGTK_	1.1966
Q99880	47	Histone H2B type 1-L	HIST1H2BL	0.468362	0.915081	_VLK(su)QVHPDTGISSK_	0.050988
O75369	681	Filamin-B	FLNB	0.422797	1.20869	_APLK(su)IFAQDGEGQR_	0.33648
O75390	450	Citrate synthase, mitochondrial	CS	2.10593	1.00035	_PK(su)SMSTEGLM(ox)K_	-0.67924
O75390	43	Citrate synthase, mitochondrial	CS	2.40385	1.00035	_DILADLIPK(su)EQAR_	-0.44895
O75390	76	Citrate synthase, mitochondrial	CS	1.61681	1.00035	_GMK(su)GLVYETSVLDPDEGIR_	1.8937
O75439	472	Mitochondrial-processing peptidase subunit beta	PMPCB	2.02175	0.919202	_SPAIAAVGPIK(su)QLPDFK_	-1.5078
O75477	284	Erlin-1	ERLIN1	0.608606	0.959233	_LTPEYLELK(su)K_	-1.2276
O75521	305	Enoyl-CoA delta isomerase 2, mitochondrial	ECI2	2.28645	1.31482	_K(su)LTAGEACAQGLVTEVFPDSTFQK_	-0.57642
O75521	161	Enoyl-CoA delta isomerase 2, mitochondrial	ECI2	1.22405	1.31482	_K(su)NAINTEMYHEIMR_	-0.39365
O75916	428	Regulator of G-protein signaling 9	RGS9	2.62268		_AIEPQETTK(su)K_	0.041109
O75947	63	ATP synthase subunit d, mitochondrial	ATP5H	2.06902	1.15409	_ANVAK(su)AGLVDDFEK_	1.4206
O75947	117	ATP synthase subunit d, mitochondrial	ATP5H	1.17804	1.15409	_IVEYEK(su)EMEK_	-0.74108
O75947	149	ATP synthase subunit d, mitochondrial	ATP5H	3.84586	1.15409	_K(su)YPYWPHQPIENL_	-1.041
O75947	109	ATP synthase subunit d, mitochondrial	ATP5H	1.27312	1.15409	_SCAEWVSLSK(su)AR_	-0.4203
O75947	85	ATP synthase subunit d, mitochondrial	ATP5H	2.45634	1.15409	_VPVPEDK(su)YTAQVDAEEKEDVK_	1.4178
O75964	66	ATP synthase subunit g, mitochondrial	ATP5L	2.3936	1.14115	_IVNSAQTGSFK(su)QLTVK_	1.2231
O75964	55	ATP synthase subunit g, mitochondrial	ATP5L	2.57175	1.14115	_K(su)IVNSAQTGSFK_	0.53262
O94925	311	Glutaminase kidney isoform, mitochondrial	GLS	0.874279	1.24516	_YVGK(su)EPSGLR_	2.2251
O95139	54	NADH dehydrogenase [ubiquinone] 1 beta subcomplex subunit 6	NDUFB6	2.50225	1.23899	_FLENK(su)SPWR_	-0.74196
O95182	40	NADH dehydrogenase [ubiquinone] 1 alpha subcomplex subunit 7	NDUFA7	3.98422	1.29039	_TQPPPK(su)LPVGPSHK_	0.0032121
O95299	243	NADH dehydrogenase [ubiquinone] 1 alpha subcomplex subunit 10, mitochondrial	NDUFA10	2.8801	1.07711	_K(su)TFLPEM(ox)SEK_	-1.8085
O95299	75	NADH dehydrogenase [ubiquinone] 1 alpha subcomplex subunit 10, mitochondrial	NDUFA10	2.49383	1.07711	_LAK(su)EIAEK_	0.058745
O95571	172	Persulfide dioxygenase ETHE1, mitochondrial	ETHE1	1.2975	1.29759	_TDFQQGCAK(su)TLYHSVHEK_	1.0358
P00338	232	L-lactate dehydrogenase A chain	LDHA	0.623247	1.09168	_EVHK(su)QVVESAYEVIK_	0.70147
P00338	81	L-lactate dehydrogenase A chain	LDHA	0.306645	1.09168	_IVSGK(su)DYNVTANSK_	0.90745
P00367	84	Glutamate dehydrogenase 1, mitochondrial	GLUD1	1.85729	1.12274	_GASIVEDK(su)LVEDLR_	0.66697
P00367	191	Glutamate dehydrogenase 1, mitochondrial	GLUD1	1.41924	1.12274	_INPK(su)NYTDNELEK_	-1.5167
P00367	390	Glutamate dehydrogenase 1, mitochondrial	GLUD1	1.72613	1.12274	_QLTK(su)SNAPR_	0.61045
P00367	545	Glutamate dehydrogenase 1, mitochondrial	GLUD1	2.22648	1.12274	_TAAYVNAIEK(su)VFK_	-0.12735
P00367	527	Glutamate dehydrogenase 1, mitochondrial	GLUD1	1.65686	1.12274	_TAM(ox)K(su)YNLGLDLR_	-0.20817
P00390	296	Glutathione reductase, mitochondrial	GSR	0.825014	1.45035	_FSQVK(su)EVK_	0.35544
P00390	340	Glutathione reductase, mitochondrial	GSR	1.34495	1.45035	_VPNTK(su)DLSLNK_	-1.4665
P00441	123	Superoxide dismutase [Cu-Zn]	SOD1	0.66778	1.40795	_TLVVHEK(su)ADDLGK_	0.30998
P00491	211	Purine nucleoside phosphorylase	PNP	0.417223	1.17454	_VLQK(su)LGADAVGMSTVPEVIVAR_	0.68178
P00505	90	Aspartate aminotransferase, mitochondrial	GOT2	1.18642	1.03187	_KAEAQIAAK(su)NLDK_	0.05818
P00505	122	Aspartate aminotransferase, mitochondrial	GOT2	1.42428	1.03187	_ASAELALGENSEVLK(su)SGR_	1.0534
P00505	73	Aspartate aminotransferase, mitochondrial	GOT2	0.967024	1.03187	_DDNGK(su)PYVLPSVR_	0.19804
P00505	159	Aspartate aminotransferase, mitochondrial	GOT2	1.10517	1.03187	_DVFLPK(su)PTWGNHTPIFR_	-0.44058
P00505	404	Aspartate aminotransferase, mitochondrial	GOT2	2.2603	1.03187	_EFSIYM(ox)TK(su)DGR_	-0.80057
P00505	59	Aspartate aminotransferase, mitochondrial	GOT2	2.62702	1.03187	_K(su)M(ox)NLGVGAYR_	-0.49083
P00505	338	Aspartate aminotransferase, mitochondrial	GOT2	1.49707	1.03187	_K(su)QWLQEVK_	1.9254
P00505	227	Aspartate aminotransferase, mitochondrial	GOT2	0.964227	1.03187	_PEQWK(su)EIATVVK_	0.27356
P00505	363	Aspartate aminotransferase, mitochondrial	GOT2	2.11475	1.03187	_TQLVSNLK(su)K_	-0.56073
P00505	309	Aspartate aminotransferase, mitochondrial	GOT2	2.12269	1.03187	_VESQLK(su)ILIR_	-0.80619
P00505	296	Aspartate aminotransferase, mitochondrial	GOT2	1.68132	1.03187	_VGAFTMVCK(su)DADEAK_	-0.97046
P00558	131	Phosphoglycerate kinase 1	PGK1	0.535275	1.29793	_FHVEEEGK(su)GK_	0.19088
P00558	30	Phosphoglycerate kinase 1	PGK1	0.534474	1.29793	_VDFNVPMK(su)NNQITNNQR_	-1.2731
P03928	49	ATP synthase protein 8	MT-ATP8	1.5939	1.33362	_NYNK(su)PWEPK_	0.43954
P04075	312	Fructose-bisphosphate aldolase A	ALDOA	0.505868	1.13929	_ALQASALK(su)AWGGK_	-0.58611
P04075	322	Fructose-bisphosphate aldolase A	ALDOA	0.573493	1.13929	_ENLK(su)AAQEEYVK_	2.1529
P04075	13	Fructose-bisphosphate aldolase A	ALDOA	0.485225	1.13929	_PYQYPALTPEQK(su)K_	-0.44789
P04083	166	Annexin A1	ANXA1	0.492029	1.3681	_DLAK(su)DITSDTSGDFR_	-0.79993
P04083	287	Annexin A1	ANXA1	0.565515	1.3681	_LHQAM(ox)K(su)GVGTR_	0.43385
P04083	185	Annexin A1	ANXA1	0.528234	1.3681	_NALLSLAK(su)GDR_	0.93764
P04179	130	Superoxide dismutase [Mn], mitochondrial	SOD2	1.1028	1.05608	_DFGSFDK(su)FK_	0.0023677
P04179	122	Superoxide dismutase [Mn], mitochondrial	SOD2	0.835003	1.05608	_GELLEAIK(su)R_	-0.45768
P04181	405	Ornithine aminotransferase, mitochondrial	OAT	1.50791	0.771784	_DNGLLAK(su)PTHGDIIR_	-0.99075
P04181	102	Ornithine aminotransferase, mitochondrial	OAT	1.09477	0.771784	_IVNALK(su)SQVDK_	1.4138
P04181	362	Ornithine aminotransferase, mitochondrial	OAT	1.60847	0.771784	_NELMK(su)LPSDVVTAVR_	0.88303
P04406	219	Glyceraldehyde-3-phosphate dehydrogenase	GAPDH	2.14957	1.01121	_AVGK(su)VIPELNGK_	-0.3278
P04406	215	Glyceraldehyde-3-phosphate dehydrogenase	GAPDH	1.6409	1.01121	_GALQNIIPASTGAAK(su)AVGK_	-0.62212
P04406	254	Glyceraldehyde-3-phosphate dehydrogenase	GAPDH	2.07546	1.01121	_LEKPAK(su)YDDIKK_	0.62361
P04406	194	Glyceraldehyde-3-phosphate dehydrogenase	GAPDH	1.31091	1.01121	_TVDGPSGK(su)LWR_	-1.7624
P04406	5	Glyceraldehyde-3-phosphate dehydrogenase	GAPDH	0.682361	1.01121	_VK(su)VGVNGFGR_	0.0503
P04406	263	Glyceraldehyde-3-phosphate dehydrogenase	GAPDH	1.26616	1.01121	_VVK(su)QASEGPLK_	0.45917
P04843	187	Dolichyl-diphosphooligosaccharide--protein glycosyltransferase subunit 1	RPN1	0.395523	0.972668	_NVESYTK(su)LGNPTR_	-1.0825
Q93077	96	Histone H2A type 1-C	HIST1H2AC	0.326861		_NDEELNK(su)LLGR_	1.0855
P05091	428	Aldehyde dehydrogenase, mitochondrial	ALDH2		1.39065	_FK(su)TIEEVVGR_	-0.34714
P05141	268	ADP/ATP translocase 2	SLC25A5		0.952744	_DEGGK(su)AFFK_	0.79304
P05141	23	ADP/ATP translocase 2	SLC25A5	2.04144	0.952744	_DFLAGGVAAAISK(su)TAVAPIER_	-0.37308
P05141	166	ADP/ATP translocase 2	SLC25A5	2.02409	0.952744	_IYK(su)SDGIK_	-0.15852
P05141	147	ADP/ATP translocase 2	SLC25A5	1.15741	0.952744	_LAADVGK(su)AGAER_	0.84964
P05141	105	ADP/ATP translocase 2	SLC25A5	1.0714	0.952744	_QIFLGGVDK(su)R_	0.35625
P05141	33	ADP/ATP translocase 2	SLC25A5	0.913159	0.952744	_VK(su)LLLQVQHASK_	1.0313
P06576	124	ATP synthase subunit beta, mitochondrial	ATP5B	1.75818	1.0832	_GQK(su)VLDSGAPIK_	0.24168
P06576	133	ATP synthase subunit beta, mitochondrial	ATP5B	1.75519	1.0832	_VLDSGAPIK(su)IPVGPETLGR_	0.13151
P06576	485	ATP synthase subunit beta, mitochondrial	ATP5B	1.80724	1.0832	_LVPLK(su)ETIK_	-0.46511
P06703	40	Protein S100-A6	S100A6	0.444682	1.86064	_ELIQK(su)ELTIGSK_	-0.71401
P06733	71	Alpha-enolase	ENO1	0.552395	1.13452	_AVEHINK(su)TIAPALVSK_	0.86611
P06733	80	Alpha-enolase	ENO1	0.511823	1.13452	_TIAPALVSK(su)K_	-1.1814
P06733	335	Alpha-enolase	ENO1	0.603974	1.13452	_AVNEK(su)SCNCLLLK_	1.0551
P06733	64	Alpha-enolase	ENO1	0.577534	1.13452	_GVSK(su)AVEHINK_	0.28018
P06733	330	Alpha-enolase	ENO1		1.13452	_IAK(su)AVNEK_	0.054959
P06733	420	Alpha-enolase	ENO1	0.58548	1.13452	_IEEELGSK(su)AK_	1.1317
P06733	81	Alpha-enolase	ENO1	0.484074	1.13452	_K(su)LNVTEQEK_	0.34847
P06733	89	Alpha-enolase	ENO1	0.635809	1.13452	_LNVTEQEK(su)IDK_	0.19687
P06733	256	Alpha-enolase	ENO1	0.337041	1.13452	_SGK(su)YDLDFK_	0.60339
P06733	233	Alpha-enolase	ENO1	0.609607	1.13452	_TAIGK(su)AGYTDK_	-0.01806
P06744	454	Glucose-6-phosphate isomerase	GPI	0.656426	1.28388	_ELQAAGK(su)SPEDLER_	1.0153
P06748	73	Nucleophosmin	NPM1	0.497983	0.907441	_DELHIVEAEAMNYEGSPIK(su)VTLATLK_	0.96276
P06748	248	Nucleophosmin	NPM1	0.382248	0.907441	_GPSSVEDIK(su)AK_	-0.63126
P06748	267	Nucleophosmin	NPM1	0.466418	0.907441	_VEAK(su)FINYVK_	2.0087
P07195	7	L-lactate dehydrogenase B chain	LDHB	0.592382	1.05412	_EK(su)LIAPVAEEEATVPNNK_	1.8886
P07195	310	L-lactate dehydrogenase B chain	LDHB	0.81606	1.05412	_LK(su)DDEVAQLK_	-1.2881
P07237	71	Protein disulfide-isomerase	P4HB	0.555247	0.979432	_LK(su)AEGSEIR_	-0.061352
P07355	152	Annexin A2	ANXA2	0.552334	0.912242	_EM(ox)YK(su)TDLEK_	1.7009
P07355	302	Annexin A2	ANXA2	0.577501	0.912242	_SEVDMLK(su)IR_	-0.47394
P07355	227	Annexin A2	ANXA2	0.394166	0.912242	_SVPHLQK(su)VFDR_	0.81293
P07900	539	Heat shock protein HSP 90-alpha	HSP90AA1	0.675447	0.913993	_EFEGK(su)TLVSVTK_	0.15735
P07900	84	Heat shock protein HSP 90-alpha	HSP90AA1	0.743052	0.913993	_ELHINLIPNK(su)QDR_	-0.52791
P07900	407	Heat shock protein HSP 90-alpha	HSP90AA1	0.463027	0.913993	_EMLQQSK(su)ILK_	-0.66749
P07900	489	Heat shock protein HSP 90-alpha	HSP90AA1	0.503449	0.913993	_ENQK(su)HIYYITGETK_	1.3196
P07900	615	Heat shock protein HSP 90-alpha	HSP90AA1	0.943218	0.913993	_IMK(su)AQALR_	-0.90508
P07900	582	Heat shock protein HSP 90-alpha	HSP90AA1	0.287076	0.913993	_K(su)VEKVVVSNR_	0.15171
P07900	585	Heat shock protein HSP 90-alpha	HSP90AA1	0.379708	0.913993	_VEK(su)VVVSNR_	-0.77033
P07900	74	Heat shock protein HSP 90-alpha	HSP90AA1	0.623752	0.913993	_LDSGK(su)ELHINLIPNK_	-0.69215
P07900	362	Heat shock protein HSP 90-alpha	HSP90AA1	0.557445	0.913993	_NNIK(su)LYVR_	-0.096577
P07900	567	Heat shock protein HSP 90-alpha	HSP90AA1	0.592066	0.913993	_TK(su)FENLCK_	0.59912
P07900	69	Heat shock protein HSP 90-alpha	HSP90AA1	0.724848	0.913993	_YESLTDPSK(su)LDSGK_	0.87852
P07900	292	Heat shock protein HSP 90-alpha	HSP90AA1	0.524934	0.913993	_YIDQEELNK(su)TK_	0.60478
P07919	42	Cytochrome b-c1 complex subunit 6, mitochondrial	UQCRH	1.57525	1.00716	_EQCEQLEK(su)CVK_	-0.75167
P07954	263	Fumarate hydratase, mitochondrial	FH	2.48645	1.06813	_IK(su)AAM(ox)PR_	-0.23394
P07954	80	Fumarate hydratase, mitochondrial	FH	1.93855	1.06813	_STM(ox)NFK(su)IGGVTER_	-0.39418
P11142	507	Heat shock cognate 71 kDa protein	HSPA8	0.506791	0.728969	_ITITNDK(su)GR_	-0.67078
P11142	524	Heat shock cognate 71 kDa protein	HSPA8	0.50045	0.728969	_MVQEAEK(su)YK_	0.69985
P08238	531	Heat shock protein HSP 90-beta	HSP90AB1	0.347391	0.831532	_EFDGK(su)SLVSVTK_	-0.34837
P08238	538	Heat shock protein HSP 90-beta	HSP90AB1	0.50035	0.831532	_SLVSVTK(su)EGLELPEDEEEK_	-0.22097
P08238	481	Heat shock protein HSP 90-beta	HSP90AB1	0.611172	0.831532	_ETQK(su)SIYYITGESK_	0.18162
P08238	435	Heat shock protein HSP 90-beta	HSP90AB1	0.542594	0.831532	_FYEAFSK(su)NLK_	0.49898
P08238	577	Heat shock protein HSP 90-beta	HSP90AB1	0.410745	0.831532	_VEK(su)VTISNR_	0.3276
P08238	568	Heat shock protein HSP 90-beta	HSP90AB1	0.578168	0.831532	_LMK(su)EILDK_	1.8001
P08559	244	Pyruvate dehydrogenase E1 component subunit alpha, somatic form, mitochondrial	PDHA1	1.0947	1.10816	_AAASTDYYK(su)R_	0.22067
P08559	77	Pyruvate dehydrogenase E1 component subunit alpha, somatic form, mitochondrial	PDHA1	2.35655	1.10816	_MELK(su)ADQLYK_	0.83041
P09496	242	Clathrin light chain A	CLTA	0.547046	0.995917	_SVLISLK(su)QAPLVH_	-2.1557
P09543	204	2',3'-cyclic-nucleotide 3'-phosphodiesterase	CNP	3.99824	0.84868	_K(su)AGQVFLEELGNHK_	1.5005
P09622	430	Dihydrolipoyl dehydrogenase, mitochondrial	DLD	1.67409	1.07265	_AK(su)TNADTDGMVK_	0.31233
P09622	143	Dihydrolipoyl dehydrogenase, mitochondrial	DLD	1.93356	1.07265	_ALTGGIAHLFK(su)QNK_	-0.59609
P09622	146	Dihydrolipoyl dehydrogenase, mitochondrial	DLD	1.42064	1.07265	_QNK(su)VVHVNGYGK_	0.056521
P09622	445	Dihydrolipoyl dehydrogenase, mitochondrial	DLD	1.40434	1.07265	_ILGQK(su)STDR_	0.66851
P09622	267	Dihydrolipoyl dehydrogenase, mitochondrial	DLD	1.12017	1.07265	_ILQK(su)QGFK_	0.46334
P09622	159	Dihydrolipoyl dehydrogenase, mitochondrial	DLD	2.20449	1.07265	_ITGK(su)NQVTATK_	0.15379
P09622	166	Dihydrolipoyl dehydrogenase, mitochondrial	DLD	2.09048	1.07265	_NQVTATK(su)ADGGTQVIDTK_	-0.80458
P09622	122	Dihydrolipoyl dehydrogenase, mitochondrial	DLD	1.39753	1.07265	_LNLDK(su)MMEQK_	2.4625
P09622	277	Dihydrolipoyl dehydrogenase, mitochondrial	DLD	1.18258	1.07265	_LNTK(su)VTGATK_	0.43036
P09622	410	Dihydrolipoyl dehydrogenase, mitochondrial	DLD	1.52586	1.07265	_SEEQLK(su)EEGIEYK_	1.0912
P0C7P0	48	CDGSH iron-sulfur domain-containing protein 3, mitochondrial	CISD3	3.43418	1.38648	_TPIK(su)VELVAGK_	0.36576
P16403	75	Histone H1.2	HIST1H1C	0.36001	0.879198	_ALAAAGYDVEK(su)NNSR_	0.21984
P16403	46	Histone H1.2	HIST1H1C	0.353557	0.879198	_ASGPPVSELITK(su)AVAASK_	-0.66933
P10515	466	Dihydrolipoyllysine-residue acetyltransferase component of pyruvate dehydrogenase complex, mitochondrial	DLAT	1.44325	1.0603	_ELNK(su)ILEGR_	1.2753
P10606	121	Cytochrome c oxidase subunit 5B, mitochondrial	COX5B	3.20749	1.26637	_CGAHYK(su)LVPQQLAH_	-1.5367
P10606	56	Cytochrome c oxidase subunit 5B, mitochondrial	COX5B	3.32347	1.26637	_EIMLAAK(su)K_	1.0126
P10809	249	60 kDa heat shock protein, mitochondrial	HSPD1	1.58038	0.941797	_CEFQDAYVLLSEK(su)K_	0.26751
P10809	359	60 kDa heat shock protein, mitochondrial	HSPD1	1.41471	0.941797	_DDAM(ox)LLK(su)GK_	-0.428
P10809	205	60 kDa heat shock protein, mitochondrial	HSPD1	2.05128	0.941797	_DGK(su)TLNDELEIIEGMK_	-0.11451
P10809	218	60 kDa heat shock protein, mitochondrial	HSPD1	1.74798	0.941797	_TLNDELEIIEGMK(su)FDR_	0.56057
P10809	91	60 kDa heat shock protein, mitochondrial	HSPD1	1.90114	0.941797	_DKYK(su)NIGAK_	-0.41561
P10809	96	60 kDa heat shock protein, mitochondrial	HSPD1	1.90545	0.941797	_NIGAK(su)LVQDVANNTNEEAGDGTTTATVLAR_	-0.33088
P10809	31	60 kDa heat shock protein, mitochondrial	HSPD1	0.918189	0.941797	_DVK(su)FGADAR_	0.50376
P10809	191	60 kDa heat shock protein, mitochondrial	HSPD1	1.55637	0.941797	_EIGNIISDAM(ox)K(su)K_	-1.324
P10809	523	60 kDa heat shock protein, mitochondrial	HSPD1	0.929714	0.941797	_GIIDPTK(su)VVR_	1.1783
P10809	364	60 kDa heat shock protein, mitochondrial	HSPD1	2.84925	0.941797	_GKGDK(su)AQIEK_	0.35739
P10809	202	60 kDa heat shock protein, mitochondrial	HSPD1	1.87786	0.941797	_KGVITVK(su)DGK_	-0.14963
P10809	233	60 kDa heat shock protein, mitochondrial	HSPD1	2.10243	0.941797	_GYISPYFINTSK(su)GQK_	-0.34972
P10809	469	60 kDa heat shock protein, mitochondrial	HSPD1	1.15554	0.941797	_IGIEIIK(su)R_	-0.025259
P10809	389	60 kDa heat shock protein, mitochondrial	HSPD1	2.16385	0.941797	_IQEIIEQLDVTTSEYEKEK(su)LNER_	0.52038
P10809	133	60 kDa heat shock protein, mitochondrial	HSPD1	1.77475	0.941797	_ISK(su)GANPVEIR_	0.4246
P10809	196	60 kDa heat shock protein, mitochondrial	HSPD1	1.20062	0.941797	_K(su)GVITVK_	0.092436
P10809	125	60 kDa heat shock protein, mitochondrial	HSPD1	0.965065	0.941797	_SIAK(su)EGFEK_	-0.29106
P10809	87	60 kDa heat shock protein, mitochondrial	HSPD1	2.10385	0.941797	_SIDLK(su)DKYK_	0.21085
P10809	473	60 kDa heat shock protein, mitochondrial	HSPD1	0.956023	0.941797	_TLK(su)IPAMTIAK_	-0.025202
P10809	72	60 kDa heat shock protein, mitochondrial	HSPD1	2.01552	0.941797	_TVIIEQSWGSPK(su)VTK_	-0.87024
P10809	75	60 kDa heat shock protein, mitochondrial	HSPD1	1.64539	0.941797	_VTK(su)DGVTVAK_	0.075712
P10809	352	60 kDa heat shock protein, mitochondrial	HSPD1	0.89222	0.941797	_VGEVIVTK(su)DDAMLLK_	-0.064666
P10809	301	60 kDa heat shock protein, mitochondrial	HSPD1	2.00965	0.941797	_VGLQVVAVK(su)APGFGDNR_	-0.83855
P11021	326	78 kDa glucose-regulated protein	HSPA5	0.689941	1.4596	_AK(su)FEELNMDLFR_	0.014231
P11021	163	78 kDa glucose-regulated protein	HSPA5	0.405154	1.4596	_ETAEAYLGK(su)K_	-0.39595
P11021	370	78 kDa glucose-regulated protein	HSPA5	0.630318	1.4596	_IPK(su)IQQLVK_	-0.64681
P11021	523	78 kDa glucose-regulated protein	HSPA5	0.620501	1.4596	_NK(su)ITITNDQNR_	0.61389
P11021	446	78 kDa glucose-regulated protein	HSPA5	0.79233	1.4596	_NTVVPTK(su)K_	0.32671
P11142	601	Heat shock cognate 71 kDa protein	HSPA8	0.272331	0.728969	_ELEK(su)VCNPIITK_	-0.30311
P11142	319	Heat shock cognate 71 kDa protein	HSPA8	0.573888	0.728969	_GTLDPVEK(su)ALR_	0.95001
P11182	440	Lipoamide acyltransferase component of branched-chain alpha-keto acid dehydrogenase complex, mitochondrial	DBT	2.58331	1.27359	_GEVYK(su)AQIMNVSWSADHR_	0.34498
P12004	164	Proliferating cell nuclear antigen	PCNA	0.491715	0.75188	_DLSHIGDAVVISCAK(su)DGVK_	0.2275
P12004	80	Proliferating cell nuclear antigen	PCNA	0.508466	0.75188	_ILK(su)CAGNEDIITLR_	1.6132
P12236	23	ADP/ATP translocase 3	SLC25A6	1.31334	0.870777	_DFLAGGIAAAISK(su)TAVAPIER_	-0.45224
P12236	166	ADP/ATP translocase 3	SLC25A6	1.50966	0.870777	_ITK(su)SDGIR_	-0.88565
P12277	313	Creatine kinase B-type	CKB	0.550479	1.27254	_FSEVLK(su)R_	-1.0262
P12277	307	Creatine kinase B-type	CKB	0.596623	1.27254	_HEK(su)FSEVLK_	1.255
P12814	89	Alpha-actinin-1	ACTN1	0.248713	1.0777	_VHK(su)ISNVNK_	0.3348
P13073	53	Cytochrome c oxidase subunit 4 isoform 1, mitochondrial	COX4I1	2.42854	1.01448	_DHPLPEVAHVK(su)HLSASQK_	-0.22675
P13073	60	Cytochrome c oxidase subunit 4 isoform 1, mitochondrial	COX4I1	2.99285	1.01448	_HLSASQK(su)ALK_	0.31599
P13073	67	Cytochrome c oxidase subunit 4 isoform 1, mitochondrial	COX4I1	1.98886	1.01448	_EK(su)ASWSSLSM(ox)DEK_	0.39544
P13073	87	Cytochrome c oxidase subunit 4 isoform 1, mitochondrial	COX4I1	2.64159	1.01448	_FK(su)ESFAEMNR_	-0.28057
P13639	445	Elongation factor 2	EEF2	0.506073	0.809717	_EDLYLK(su)PIQR_	-0.42386
P13639	275	Elongation factor 2	EEF2	0.487448	0.809717	_FSK(su)SATSPEGK_	0.26766
P13639	42	Elongation factor 2	EEF2	0.393113	0.809717	_STLTDSLVCK(su)AGIIASAR_	1.4826
P13667	528	Protein disulfide-isomerase A4	PDIA4	0.483092	1.03306	_GPVK(su)VVVGK_	0.32446
P13804	226	Electron transfer flavoprotein subunit alpha, mitochondrial	ETFA	1.59507	1.14961	_GLK(su)SGENFK_	0.63248
P13995	50	Bifunctional methylenetetrahydrofolate dehydrogenase/cyclohydrolase, mitochondrial	MTHFD2	1.06495	0.80457	_LAQQIK(su)QEVR_	-2.4
P13995	286	Bifunctional methylenetetrahydrofolate dehydrogenase/cyclohydrolase, mitochondrial	MTHFD2	0.882301	0.80457	_VHDPVTAK(su)PK_	-0.94996
P14618	66	Pyruvate kinase PKM	PKM	0.613271	1.13376	_EMIK(su)SGMNVAR_	0.79329
P14618	166	Pyruvate kinase PKM	PKM	0.336395	1.13376	_NICK(su)VVEVGSK_	0.72593
P14618	62	Pyruvate kinase PKM	PKM	0.574812	1.13376	_SVETLK(su)EMIK_	-0.80876
P14625	682	Endoplasmin	HSP90B1	0.544633	1.2464	_DISTNYYASQK(su)K_	0.48044
P14625	455	Endoplasmin	HSP90B1	0.487377	1.2464	_ETLQQHK(su)LLK_	0.27133
P14625	593	Endoplasmin	HSP90B1	0.342442	1.2464	_FQNVAK(su)EGVK_	0.88253
P14625	633	Endoplasmin	HSP90B1	0.338685	1.2464	_IEK(su)AVVSQR_	-0.13064
P14625	663	Endoplasmin	HSP90B1	0.609273	1.2464	_IMK(su)AQAYQTGK_	0.24967
P14625	95	Endoplasmin	HSP90B1	0.704225	1.2464	_LIINSLYK(su)NK_	-0.52521
P14625	97	Endoplasmin	HSP90B1	0.565387	1.2464	_NK(su)EIFLR_	1.4249
P14735	899	Insulin-degrading enzyme	IDE	2.18828	1.0057	_K(su)LSAECAK_	0.15046
P14927	78	Cytochrome b-c1 complex subunit 7	UQCRB	2.15304	1.14338	_HQILPK(su)EQWTK_	0.81121
P15311	83	Ezrin	EZR	0.39692	1.0478	_AK(su)FYPEDVAEELIQDITQK_	-0.12179
P15311	79	Ezrin	EZR	0.327268	1.0478	_ENPLQFK(su)FR_	-0.37306
P15311	143	Ezrin	EZR	0.359583	1.0478	_EVHK(su)SGYLSSER_	-0.44276
P15311	254	Ezrin	EZR	0.491376	1.0478	_K(su)FVIKPIDK_	0.7178
P22392	12	Nucleoside diphosphate kinase B	NME2	1.00077	1.09057	_TFIAIK(su)PDGVQR_	-0.61459
P15880	114	40S ribosomal protein S2	RPS2	0.335897	0.83682	_IMPVQK(su)QTR_	-0.39735
P15954	25	Cytochrome c oxidase subunit 7C, mitochondrial	COX7C	0.97371		_SHYEEGPGK(su)NLPFSVENK_	0.91489
P17987	126	T-complex protein 1 subunit alpha	TCP1	0.518699	0.955019	_LACK(su)EAVR_	0.1603
P17987	400	T-complex protein 1 subunit alpha	TCP1	0.0803406	0.955019	_SLHDALCVVK(su)R_	-0.9656
P18621	55	60S ribosomal protein L17	RPL17	0.589206	0.91659	_DVTLQK(su)QCVPFR_	1.7048
P18621	49	60S ribosomal protein L17	RPL17	0.52105	0.91659	_YLK(su)DVTLQK_	1.2601
P18669	100	Phosphoglycerate mutase 1	PGAM1	0.562525	1.16865	_HYGGLTGLNK(su)AETAAK_	1.0222
P18859	99	ATP synthase-coupling factor 6, mitochondrial	ATP5J	2.39636	1.10012	_FEDPK(su)FEVIEKPQA_	-0.30945
P18859	105	ATP synthase-coupling factor 6, mitochondrial	ATP5J	2.09376	1.10012	_FEVIEK(su)PQA_	-0.72989
P21796	20	Voltage-dependent anion-selective channel protein 1	VDAC1	1.02174	0.927988	_DVFTK(su)GYGFGLIK_	-0.36823
P22234	110	Multifunctional protein ADE2	PAICS		1.05116	_IATGSFLK(su)R_	1.6296
P22234	247	Multifunctional protein ADE2	PAICS	0.602627	1.05116	_K(su)NFEWVAER_	-1.3769
P22234	304	Multifunctional protein ADE2	PAICS	0.533476	1.05116	_VTSAHK(su)GPDETLR_	-0.0058677
P22392	124	Nucleoside diphosphate kinase B	NME2	0.393499	1.09057	_NIIHGSDSVK(su)SAEK_	0.25177
P22695	92	Cytochrome b-c1 complex subunit 2, mitochondrial	UQCRC2	2.6356	1.13961	_LTSSLTTK(su)GASSFK_	-1.2369
P23284	192	Peptidyl-prolyl cis-trans isomerase B	PPIB	0.660633	0.978665	_DK(su)PLKDVIIADCGK_	-0.89908
P23284	116	Peptidyl-prolyl cis-trans isomerase B	PPIB	0.566412	0.978665	_GDGTGGK(su)SIYGER_	0.7835
P23284	209	Peptidyl-prolyl cis-trans isomerase B	PPIB	0.357769	0.978665	_IEVEK(su)PFAIAK_	0.25414
P23368	26	NAD-dependent malic enzyme, mitochondrial	ME2	2.51105	0.978378	_GK(su)PLMLNPR_	0.56598
P23368	74	NAD-dependent malic enzyme, mitochondrial	ME2	2.30723	0.978378	_K(su)M(ox)TSPLEK_	0.64671
P23368	156	NAD-dependent malic enzyme, mitochondrial	ME2	4.32283	0.978378	_SIVDNWPENHVK(su)AVVVTDGER_	0.37146
P23396	62	40S ribosomal protein S3	RPS3	0.51725	0.804246	_TQNVLGEK(su)GR_	-1.5149
Q99880	121	Histone H2B type 1-L	HIST1H2BL	0.324475	0.915081	_AVTK(su)YTSSK_	0.074803
P23528	19	Cofilin-1	CFL1	0.433557	1.08533	_VFNDM(ox)K(su)VR_	1.0313
P24539	238	ATP synthase F(0) complex subunit B1, mitochondrial	ATP5F1	2.21479	1.0517	_ETIAK(su)CIADLK_	-0.29741
P24539	233	ATP synthase F(0) complex subunit B1, mitochondrial	ATP5F1	2.20032	1.0517	_HVVQSISTQQEK(su)ETIAK_	-0.072662
P24539	131	ATP synthase F(0) complex subunit B1, mitochondrial	ATP5F1	1.77443	1.0517	_LNEQK(su)LAQLEEAK_	2.8877
P24539	162	ATP synthase F(0) complex subunit B1, mitochondrial	ATP5F1	0.989707	1.0517	_SQQALVQK(su)R_	1.4528
P24752	190	Acetyl-CoA acetyltransferase, mitochondrial	ACAT1	0.847099	1.16557	_DGLTDVYNK(su)IHMGSCAENTAK_	0.63831
P24752	174	Acetyl-CoA acetyltransferase, mitochondrial	ACAT1	0.599592	1.16557	_GSTPYGGVK(su)LEDLIVK_	0.54422
P25705	531	ATP synthase subunit alpha, mitochondrial	ATP5A1	1.01939	1.10677	_ADGK(su)ISEQSDAK_	-0.069027
P25705	539	ATP synthase subunit alpha, mitochondrial	ATP5A1	2.52137	1.10677	_ISEQSDAK(su)LK_	0.059807
P25705	427	ATP synthase subunit alpha, mitochondrial	ATP5A1	1.70227	1.10677	_AMK(su)QVAGTMK_	-0.33116
P25705	434	ATP synthase subunit alpha, mitochondrial	ATP5A1	3.23144	1.10677	_QVAGTM(ox)K(su)LELAQYR_	-0.59237
P25705	305	ATP synthase subunit alpha, mitochondrial	ATP5A1	2.5125	1.10677	_DNGK(su)HALIIYDDLSK_	0.99773
P25705	167	ATP synthase subunit alpha, mitochondrial	ATP5A1	2.16967	1.10677	_GPIGSK(su)TR_	0.29151
P25705	498	ATP synthase subunit alpha, mitochondrial	ATP5A1	2.06753	1.10677	_GYLDK(su)LEPSK_	-1.052
P25705	261	ATP synthase subunit alpha, mitochondrial	ATP5A1	1.41876	1.10677	_STVAQLVK(su)R_	-1.1922
P25705	161	ATP synthase subunit alpha, mitochondrial	ATP5A1	2.16207	1.10677	_VVDALGNAIDGK(su)GPIGSK_	-0.19155
P26440	64	Isovaleryl-CoA dehydrogenase, mitochondrial	IVD	1.90415	1.04569	_FLQEHLAPK(su)AQEIDR_	1.8211
P26440	75	Isovaleryl-CoA dehydrogenase, mitochondrial	IVD	2.54091	1.04569	_SNEFK(su)NLR_	1.0875
P26447	57	Protein S100-A4	S100A4	1.52973	1.84764	_TDEAAFQK(su)LMSNLDSNR_	0.69555
P26641	434	Elongation factor 1-gamma	EEF1G	0.395898	0.9273	_AFNQGK(su)IFK_	0.36417
P26641	212	Elongation factor 1-gamma	EEF1G	0.390213	0.9273	_LCEK(su)M(ox)AQFDAK_	-0.013908
P27144	179	Adenylate kinase 4, mitochondrial	AK4	1.73831	1.13972	_DVAK(su)PVIELYK_	0.13609
P28838	45	Cytosol aminopeptidase	LAP3	2.31112	1.12999	_EK(su)EDDVPQFTSAGENFDK_	-0.71384
P30038	93	Delta-1-pyrroline-5-carboxylate dehydrogenase, mitochondrial	ALDH4A1	2.92261	1.58607	_VAK(su)FCYADK_	0.77661
P30042	233	ES1 protein homolog, mitochondrial	C21orf33	2.90655	1.25623	_EVVEAHVDQK(su)NK_	0.35814
P30042	261	ES1 protein homolog, mitochondrial	C21orf33	2.87977	1.25623	_K(su)VLELTGK_	0.36047
P30042	151	ES1 protein homolog, mitochondrial	C21orf33	2.75702	1.25623	_NLSTFAVDGK(su)DCK_	-0.46157
P30042	164	ES1 protein homolog, mitochondrial	C21orf33	2.49969	1.25623	_VLK(su)EFHQAGK_	0.11421
P30049	165	ATP synthase subunit delta, mitochondrial	ATP5D	2.29184	1.10857	_IEANEALVK(su)ALE_	-0.50423
P30101	129	Protein disulfide-isomerase A3	PDIA3	0.527259	1.10673	_TADGIVSHLK(su)K_	-0.75784
P30101	226	Protein disulfide-isomerase A3	PDIA3	0.631313	1.10673	_TVAYTEQK(su)M(ox)TSGK_	1.0426
P30405	73	Peptidyl-prolyl cis-trans isomerase F, mitochondrial	PPIF	0.637105	0.911162	_ADVVPK(su)TAENFR_	-0.12346
P30405	91	Peptidyl-prolyl cis-trans isomerase F, mitochondrial	PPIF	2.27744	0.911162	_GFGYK(su)GSTFHR_	-1.1082
P30405	57	Peptidyl-prolyl cis-trans isomerase F, mitochondrial	PPIF	1.71051	0.911162	_GSGDPSSSSSSGNPLVYLDVDANGK(su)PLGR_	1.4415
P30405	190	Peptidyl-prolyl cis-trans isomerase F, mitochondrial	PPIF	1.46494	0.911162	_IESFGSK(su)SGR_	0.72049
P30405	183	Peptidyl-prolyl cis-trans isomerase F, mitochondrial	PPIF	1.53062	0.911162	_K(su)IESFGSK_	-1.0317
P30405	67	Peptidyl-prolyl cis-trans isomerase F, mitochondrial	PPIF	2.13895	0.911162	_VVLELK(su)ADVVPK_	1.4749
P30837	426	Aldehyde dehydrogenase X, mitochondrial	ALDH1B1	2.18088	1.11965	_EEIFGPVQPLFK(su)FK_	0.46445
P30837	399	Aldehyde dehydrogenase X, mitochondrial	ALDH1B1	2.11676	1.11965	_GFFIK(su)PTVFGGVQDDMR_	1.3536
P31040	250	Succinate dehydrogenase [ubiquinone] flavoprotein subunit, mitochondrial	SDHA	1.20359	1.1065	_AK(su)NTVVATGGYGR_	0.26433
P31040	608	Succinate dehydrogenase [ubiquinone] flavoprotein subunit, mitochondrial	SDHA	2.75581	1.1065	_IDEYDYSK(su)PIQGQQK_	0.32663
P31040	541	Succinate dehydrogenase [ubiquinone] flavoprotein subunit, mitochondrial	SDHA	2.06152	1.1065	_ISK(su)LYGDLK_	0.71434
P31040	547	Succinate dehydrogenase [ubiquinone] flavoprotein subunit, mitochondrial	SDHA	2.9292	1.1065	_LYGDLK(su)HLK_	0.68433
P31040	517	Succinate dehydrogenase [ubiquinone] flavoprotein subunit, mitochondrial	SDHA	2.45032	1.1065	_LSMQK(su)SMQNHAAVFR_	-0.1789
P31040	335	Succinate dehydrogenase [ubiquinone] flavoprotein subunit, mitochondrial	SDHA	1.59393	1.1065	_YAPVAK(su)DLASR_	1.8438
P31930	163	Cytochrome b-c1 complex subunit 1, mitochondrial	UQCRC1	2.34929	1.1227	_AVELLGDIVQNCSLEDSQIEK(su)ER_	-1.1916
P31930	102	Cytochrome b-c1 complex subunit 1, mitochondrial	UQCRC1	2.2842	1.1227	_GTK(su)NRPGSALEK_	-0.34432
P31937	297	3-hydroxyisobutyrate dehydrogenase, mitochondrial	HIBADH	3.7	1.38385	_DLGLAQDSATSTK(su)SPILLGSLAHQIYR_	0.90339
P31948	284	Stress-induced-phosphoprotein 1	STIP1	0.554047	0.987752	_ELCEK(su)AIEVGR_	0.32344
P31948	347	Stress-induced-phosphoprotein 1	STIP1	0.396999	0.987752	_ILK(su)EQER_	-0.1436
P31948	317	Stress-induced-phosphoprotein 1	STIP1	0.648593	0.987752	_YK(su)DAIHFYNK_	1.4134
P32969	28	60S ribosomal protein L9	RPL9	0.291426	0.850485	_TVIVK(su)GPR_	-0.4565
P34897	302	Serine hydroxymethyltransferase, mitochondrial	SHMT2	0.993542	0.9273	_AVDPK(su)TGR_	-0.12301
P34897	356	Serine hydroxymethyltransferase, mitochondrial	SHMT2	1.9056	0.9273	_EYSLQVLK(su)NAR_	0.29786
P34897	181	Serine hydroxymethyltransferase, mitochondrial	SHMT2	1.17902	0.9273	_IMGLDLPDGGHLTHGYMSDVK(su)R_	0.92122
P34897	200	Serine hydroxymethyltransferase, mitochondrial	SHMT2	2.09284	0.9273	_LNPK(su)TGLIDYNQLALTAR_	-2.8768
P34897	469	Serine hydroxymethyltransferase, mitochondrial	SHMT2	1.24307	0.9273	_LQDFK(su)SFLLK_	0.0021449
P34897	474	Serine hydroxymethyltransferase, mitochondrial	SHMT2	1.75682	0.9273	_SFLLK(su)DSETSQR_	-0.13965
P34897	464	Serine hydroxymethyltransferase, mitochondrial	SHMT2	0.734376	0.9273	_TAK(su)LQDFK_	0.99629
P34897	269	Serine hydroxymethyltransferase, mitochondrial	SHMT2	1.04674	0.9273	_VIPSPFK(su)HADIVTTTTHK_	0.86757
P34897	409	Serine hydroxymethyltransferase, mitochondrial	SHMT2	1.86783	0.9273	_VLELVSITANK(su)NTCPGDR_	-0.6596
P34897	103	Serine hydroxymethyltransferase, mitochondrial	SHMT2	0.938791	0.9273	_YSEGYPGK(su)R_	0.9755
P34932	686	Heat shock 70 kDa protein 4	HSPA4	0.577567	1.05776	_NLGQPIK(su)IR_	0.58124
P35232	4	Prohibitin	PHB	2.13584	0.996115	_(ac)AAK(su)VFESIGK_	-0.0094125
P35232	202	Prohibitin	PHB	1.44596	0.996115	_FVVEK(su)AEQQK_	-0.34021
P35232	208	Prohibitin	PHB	1.07873	0.996115	_K(su)AAIISAEGDSK_	0.35214
P35914	93	Hydroxymethylglutaryl-CoA lyase, mitochondrial	HMGCL	1.86002	1.21081	_WVPQMGDHTEVLK(su)GIQK_	-0.13365
P36542	55	ATP synthase subunit gamma, mitochondrial	ATP5C1	2.00997	1.03318	_MVAAAK(su)YAR_	-0.3061
P36542	115	ATP synthase subunit gamma, mitochondrial	ATP5C1	2.03504	1.03318	_QM(ox)K(su)SEVATLTAAGK_	-0.080524
P36542	49	ATP synthase subunit gamma, mitochondrial	ATP5C1	2.49414	1.03318	_SMK(su)M(ox)VAAAK_	-0.16157
P36551	314	Oxygen-dependent coproporphyrinogen-III oxidase, mitochondrial	CPOX	2.17908	1.25657	_EACDQHGPDLYPK(su)FK_	-0.45916
P36551	404	Oxygen-dependent coproporphyrinogen-III oxidase, mitochondrial	CPOX	2.2312	1.25657	_GTK(su)FGLFTPGSR_	1.6634
P36776	718	Lon protease homolog, mitochondrial	LONP1	1.18359	1.12464	_QVEK(su)VLR_	-0.66676
P36957	267	Dihydrolipoyllysine-residue succinyltransferase component of 2-oxoglutarate dehydrogenase complex, mitochondrial	DLST	0.954836	1.09816	_HK(su)EAFLK_	0.68122
P36957	203	Dihydrolipoyllysine-residue succinyltransferase component of 2-oxoglutarate dehydrogenase complex, mitochondrial	DLST	1.07607	1.09816	_PVSAVK(su)PTVAPPLAEPGAGK_	0.48707
P38646	138	Stress-70 protein, mitochondrial	HSPA9	1.90255	0.946522	_DIK(su)NVPFK_	-0.5818
P38646	187	Stress-70 protein, mitochondrial	HSPA9	1.64128	0.946522	_ETAENYLGHTAK(su)NAVITVPAYFNDSQR_	0.11583
P38646	300	Stress-70 protein, mitochondrial	HSPA9	1.5919	0.946522	_ETGVDLTK(su)DNMALQR_	-0.84711
P38646	288	Stress-70 protein, mitochondrial	HSPA9	1.94696	0.946522	_HIVK(su)EFK_	0.3584
P38646	345	Stress-70 protein, mitochondrial	HSPA9	1.82822	0.946522	_HLNMK(su)LTR_	0.31764
P38646	612	Stress-70 protein, mitochondrial	HSPA9	1.0714	0.946522	_LK(su)EEISK_	0.8606
P38646	617	Stress-70 protein, mitochondrial	HSPA9	1.70077	0.946522	_LKEEISK(su)MR_	-0.61194
P38646	106	Stress-70 protein, mitochondrial	HSPA9	1.15379	0.946522	_LVGMPAK(su)R_	-0.79402
P38646	600	Stress-70 protein, mitochondrial	HSPA9	1.30075	0.946522	_MEEFK(su)DQLPADECNK_	1.81
P38646	175	Stress-70 protein, mitochondrial	HSPA9	1.63749	0.946522	_M(ox)K(su)ETAENYLGHTAK_	0.45663
P38646	394	Stress-70 protein, mitochondrial	HSPA9	2.22173	0.946522	_MPK(su)VQQTVQDLFGR_	-2.9955
P38646	76	Stress-70 protein, mitochondrial	HSPA9	1.67676	0.946522	_QAK(su)VLENAEGAR_	-0.12391
P38646	206	Stress-70 protein, mitochondrial	HSPA9	1.45956	0.946522	_QATK(su)DAGQISGLNVLR_	0.054382
P38646	135	Stress-70 protein, mitochondrial	HSPA9	1.55928	0.946522	_YDDPEVQK(su)DIK_	-1.9933
P38646	368	Stress-70 protein, mitochondrial	HSPA9	1.83993	0.946522	_TIAPCQK(su)AM(ox)QDAEVSK_	-1.0151
P40227	129	T-complex protein 1 subunit zeta	CCT6A	0.554631	0.914913	_EK(su)ALQFLEEVK_	0.37469
P40227	377	T-complex protein 1 subunit zeta	CCT6A	0.526732	0.914913	_SVTLLIK(su)GPNK_	-0.78544
P40429	125	60S ribosomal protein L13a	RPL13A	0.397836	0.871688	_MVVPAALK(su)VVR_	0.87258
P40925	110	Malate dehydrogenase, cytoplasmic	MDH1	0.499027	1.25182	_IFK(su)SQGAALDK_	1.4202
P40926	78	Malate dehydrogenase, mitochondrial	MDH2	3.33767	1.18954	_AAVK(su)GYLGPEQLPDCLK_	-0.47826
P40926	91	Malate dehydrogenase, mitochondrial	MDH2	1.69722	1.18954	_GYLGPEQLPDCLK(su)GCDVVVIPAGVPR_	-0.10892
P40926	185	Malate dehydrogenase, mitochondrial	MDH2	2.15475	1.18954	_ANTFVAELK(su)GLDPAR_	1.5947
P40926	335	Malate dehydrogenase, mitochondrial	MDH2	1.47982	1.18954	_GEDFVK(su)TLK_	1.0912
P40926	301	Malate dehydrogenase, mitochondrial	MDH2	1.56057	1.18954	_GIEK(su)NLGIGK_	1.1765
P40926	307	Malate dehydrogenase, mitochondrial	MDH2	1.70532	1.18954	_NLGIGK(su)VSSFEEK_	-1.4901
P40926	329	Malate dehydrogenase, mitochondrial	MDH2	1.64919	1.18954	_K(su)GEDFVK_	-0.11863
P40926	157	Malate dehydrogenase, mitochondrial	MDH2	1.94825	1.18954	_K(su)HGVYNPNK_	0.17775
P40926	314	Malate dehydrogenase, mitochondrial	MDH2	2.30224	1.18954	_VSSFEEK(su)MISDAIPELK_	-0.055601
P40926	296	Malate dehydrogenase, mitochondrial	MDH2	2.19029	1.18954	_SQETECTYFSTPLLLGK(su)K_	-0.0070341
P40939	350	Trifunctional enzyme subunit alpha, mitochondrial	HADHA	1.62022	1.04199	_ALMGLYHGQVLCK(su)K_	0.33103
P40939	531	Trifunctional enzyme subunit alpha, mitochondrial	HADHA	1.46802	1.04199	_DTSASAVAVGLK(su)QGK_	-1.0579
P40939	359	Trifunctional enzyme subunit alpha, mitochondrial	HADHA	2.96463	1.04199	_FGAPQK(su)DVK_	1.3123
P40939	644	Trifunctional enzyme subunit alpha, mitochondrial	HADHA	1.20597	1.04199	_GFYIYQEGVK(su)R_	1.1615
P40939	406	Trifunctional enzyme subunit alpha, mitochondrial	HADHA	1.59854	1.04199	_GQQQVFK(su)GLNDK_	0.95337
P40939	569	Trifunctional enzyme subunit alpha, mitochondrial	HADHA	1.35803	1.04199	_ILQEGVDPK(su)K_	0.24639
P40939	60	Trifunctional enzyme subunit alpha, mitochondrial	HADHA	2.51997	1.04199	_INSPNSK(su)VNTLSK_	-0.094759
P40939	415	Trifunctional enzyme subunit alpha, mitochondrial	HADHA	2.71621	1.04199	_K(su)ALTSFER_	-1.5697
P40939	295	Trifunctional enzyme subunit alpha, mitochondrial	HADHA	2.52073	1.04199	_QTK(su)GLYPAPLK_	-1.3292
P40939	519	Trifunctional enzyme subunit alpha, mitochondrial	HADHA	1.60674	1.04199	_TSK(su)DTSASAVAVGLK_	1.0989
P40939	505	Trifunctional enzyme subunit alpha, mitochondrial	HADHA	1.59193	1.04199	_VIGMHYFSPVDK(su)MQLLEIITTEK_	0.12235
P41250	219	Glycine--tRNA ligase	GARS	1.31834	1.31551	_ADHLLK(su)AHLQK_	-0.76688
P41250	224	Glycine--tRNA ligase	GARS	0.953925	1.31551	_AHLQK(su)LMSDK_	0.55898
P41250	99	Glycine--tRNA ligase	GARS	0.58401	1.31551	_AVAELK(su)AR_	0.67641
P41250	501	Glycine--tRNA ligase	GARS	0.828981	1.31551	_TVNVVQFEPSK(su)GAIGK_	0.65608
P42126	283	Enoyl-CoA delta isomerase 1, mitochondrial	ECI1	2.5995	1.30264	_DADVQNFVSFISK(su)DSIQK_	-0.87401
P42126	89	Enoyl-CoA delta isomerase 1, mitochondrial	ECI1	2.32159	1.30264	_LENDK(su)SFR_	1.5209
P42345	2066	Serine/threonine-protein kinase mTOR	MTOR	0.605583	1.10535	_GPQTLK(su)ETSFNQAYGR_	0.29411
P42704	428	Leucine-rich PPR motif-containing protein, mitochondrial	LRPPRC	1.3412	0.923361	_ALM(ox)K(su)AVK_	0.46612
P42704	750	Leucine-rich PPR motif-containing protein, mitochondrial	LRPPRC	1.62348	0.923361	_LDSSAVLDTGK(su)YVGLVR_	-2.1235
P42704	868	Leucine-rich PPR motif-containing protein, mitochondrial	LRPPRC	0.700084	0.923361	_LVEK(su)GETDLIQK_	-1.648
P42704	613	Leucine-rich PPR motif-containing protein, mitochondrial	LRPPRC	1.85746	0.923361	_QYFHQLEK(su)MNVK_	0.25459
P42704	1332	Leucine-rich PPR motif-containing protein, mitochondrial	LRPPRC	1.00827	0.923361	_SYVSEK(su)DVTSAK_	-1.8385
P42704	424	Leucine-rich PPR motif-containing protein, mitochondrial	LRPPRC	1.84427	0.923361	_TDLAK(su)ALMK_	0.16283
P42704	295	Leucine-rich PPR motif-containing protein, mitochondrial	LRPPRC	1.36476	0.923361	_VEK(su)SELHLMDR_	0.68897
P42765	25	3-ketoacyl-CoA thiolase, mitochondrial	ACAA2	3.13342	1.38783	_TPFGAYGGLLK(su)DFTATDLSEFAAK_	1.1453
P45880	120	Voltage-dependent anion-selective channel protein 2	VDAC2	0.862515	1.05039	_LTFDTTFSPNTGK(su)K_	1.8574
P46781	66	40S ribosomal protein S9	RPS9	0.637999	0.838434	_ELLTLDEK(su)DPR_	-2.3889
P46782	191	40S ribosomal protein S5	RPS5	0.618391	0.849257	_GSSNSYAIK(su)K_	0.13581
P48047	158	ATP synthase subunit O, mitochondrial	ATP5O	2.69273	1.12762	_GEVPCTVTSASPLEEATLSELK(su)TVLK_	-0.81882
P48047	162	ATP synthase subunit O, mitochondrial	ATP5O	2.48954	1.12762	_TVLK(su)SFLSQGQVLK_	0.10238
P48047	60	ATP synthase subunit O, mitochondrial	ATP5O	2.04086	1.12762	_LEQVEK(su)ELLR_	0.70643
P48047	54	ATP synthase subunit O, mitochondrial	ATP5O	2.91401	1.12762	_QNK(su)LEQVEK_	-0.78795
P48047	172	ATP synthase subunit O, mitochondrial	ATP5O	1.19333	1.12762	_SFLSQGQVLK(su)LEAK_	-0.60995
P48047	70	ATP synthase subunit O, mitochondrial	ATP5O	1.97515	1.12762	_VAQILK(su)EPK_	-0.39718
P48047	199	ATP synthase subunit O, mitochondrial	ATP5O	1.29219	1.12762	_YVDM(ox)SVK(su)TK_	0.20474
P48643	170	T-complex protein 1 subunit epsilon	CCT5	0.539898	0.917011	_DTEPLIQTAK(su)TTLGSK_	0.83584
P48735	272	Isocitrate dehydrogenase [NADP], mitochondrial	IDH2	0.81215	1.44271	_DIFQEIFDK(su)HYK_	-0.25149
P48735	155	Isocitrate dehydrogenase [NADP], mitochondrial	IDH2	1.89768	1.44271	_EPIICK(su)NIPR_	-0.12553
P48735	180	Isocitrate dehydrogenase [NADP], mitochondrial	IDH2	3.7143	1.44271	_HAHGDQYK(su)ATDFVADR_	-0.95286
P48735	48	Isocitrate dehydrogenase [NADP], mitochondrial	IDH2	3.08309	1.44271	_VAK(su)PVVEMDGDEMTR_	-0.21314
P49189	310	4-trimethylaminobutyraldehyde dehydrogenase	ALDH9A1	1.9563	1.24899	_FTEEVVK(su)QTQR_	1.1758
P49189	30	4-trimethylaminobutyraldehyde dehydrogenase	ALDH9A1	2.06105	1.24899	_VEPADASGTEK(su)AFEPATGR_	0.60575
P49327	673	Fatty acid synthase	FASN	0.0990982	0.742666	_EGVFAK(su)EVR_	1.1816
P49327	1911	Fatty acid synthase	FASN	0.549722	0.742666	_GVQK(su)LVLTSR_	-1.3385
P49327	235	Fatty acid synthase	FASN	0.528318	0.742666	_SEGVVAVLLTK(su)K_	-0.59265
P49327	1704	Fatty acid synthase	FASN	0.170352	0.742666	_VFTTVGSAEK(su)R_	-0.045842
P49327	2391	Fatty acid synthase	FASN	0.416545	0.742666	_VLEALLPLK(su)GLEER_	0.23091
P49368	138	T-complex protein 1 subunit gamma	CCT3	0.316266	0.911494	_ALDDM(ox)ISTLK(su)K_	-0.33255
P49406	221	39S ribosomal protein L19, mitochondrial	MRPL19	2.16746	0.976467	_VPVNELK(su)VK_	0.4092
P49406	178	39S ribosomal protein L19, mitochondrial	MRPL19	2.28092	0.976467	_VQEIQVVK(su)LEK_	-0.9679
P49411	256	Elongation factor Tu, mitochondrial	TUFM	2.00634	1.16048	_DLEK(su)PFLLPVEAVYSVPGR_	0.065642
P49411	234	Elongation factor Tu, mitochondrial	TUFM	2.25734	1.16048	_DPELGLK(su)SVQK_	1.0459
P49411	347	Elongation factor Tu, mitochondrial	TUFM	2.25403	1.16048	_PGSIK(su)PHQK_	-0.17765
P49411	286	Elongation factor Tu, mitochondrial	TUFM	1.23637	1.16048	_K(su)GDECELLGHSK_	-0.070201
P49411	418	Elongation factor Tu, mitochondrial	TUFM	2.07486	1.16048	_QPMILEK(su)GQR_	-0.48009
P49419	93	Alpha-aminoadipic semialdehyde dehydrogenase	ALDH7A1	2.80324	1.40076	_QASVADYEETVK(su)K_	-0.076506
P49590	444	Probable histidine--tRNA ligase, mitochondrial	HARS2	1.17108	1.03922	_AEMLYK(su)NNPK_	0.076991
P49590	257	Probable histidine--tRNA ligase, mitochondrial	HARS2	2.20114	1.03922	_HEMVVK(su)K_	-0.20406
P49590	91	Probable histidine--tRNA ligase, mitochondrial	HARS2	1.09808	1.03922	_HGAK(su)GMDTPAFELK_	-0.062324
P49720	77	Proteasome subunit beta type-3	PSMB3	0.447387	1.07586	_LNLYELK(su)EGR_	-1.0364
P49748	550	Very long-chain specific acyl-CoA dehydrogenase, mitochondrial	ACADVL	2.01317	1.46975	_ALEQFATVVEAK(su)LIK_	-1.4451
P49748	278	Very long-chain specific acyl-CoA dehydrogenase, mitochondrial	ACADVL	1.3811	1.46975	_EK(su)ITAFVVER_	1.5703
P49748	482	Very long-chain specific acyl-CoA dehydrogenase, mitochondrial	ACADVL	0.72469	1.46975	_GK(su)ELSGLGSALK_	-1.7252
P49748	276	Very long-chain specific acyl-CoA dehydrogenase, mitochondrial	ACADVL	1.08741	1.46975	_TPVTDPATGAVK(su)EK_	-0.37241
P49821	365	NADH dehydrogenase [ubiquinone] flavoprotein 1, mitochondrial	NDUFV1	2.74326	1.19147	_STDIVK(su)AIAR_	-0.58571
P49821	36	NADH dehydrogenase [ubiquinone] flavoprotein 1, mitochondrial	NDUFV1	3.14832	1.19147	_TSFGSLK(su)DEDR_	2.5665
P50213	100	Isocitrate dehydrogenase [NAD] subunit alpha, mitochondrial	IDH3A	1.72756	0.97144	_GPLK(su)TPIAAGHPSMNLLLR_	0.45421
P50213	336	Isocitrate dehydrogenase [NAD] subunit alpha, mitochondrial	IDH3A	1.14956	0.97144	_IEAACFATIK(su)DGK_	-1.3532
P50213	58	Isocitrate dehydrogenase [NAD] subunit alpha, mitochondrial	IDH3A	0.104503	0.97144	_IFDAAK(su)APIQWEER_	2.8936
Q8IZP2	149	Putative protein FAM10A4	ST13P4	0.404514		_LAILYAK(su)R_	-0.24482
P50914	137	60S ribosomal protein L14	RPL14	0.503297	0.854336	_AALLK(su)ASPK_	0.099599
P50990	152	T-complex protein 1 subunit theta	CCT8	0.613572	0.923532	_AHEILPNLVCCSAK(su)NLR_	-0.27915
P50990	466	T-complex protein 1 subunit theta	CCT8	0.33206	0.923532	_ANEVISK(su)LYAVHQEGNK_	0.32813
P50990	400	T-complex protein 1 subunit theta	CCT8	0.250063	0.923532	_AVDDGVNTFK(su)VLTR_	0.21516
P50990	326	T-complex protein 1 subunit theta	CCT8	0.245495	0.923532	_LCK(su)TVGATALPR_	-1.0096
P50990	318	T-complex protein 1 subunit theta	CCT8	0.222464	0.923532	_LNSK(su)WDLR_	-1.7705
P51398	175	28S ribosomal protein S29, mitochondrial	DAP3	2.65873	0.865052	_DLLQSSYNK(su)QR_	-2.5287
P51398	203	28S ribosomal protein S29, mitochondrial	DAP3	1.24648	0.865052	_FLNQIK(su)VQEK_	-1.5276
P51649	365	Succinate-semialdehyde dehydrogenase, mitochondrial	ALDH5A1	3.90808		_AFAEAMK(su)K_	0.62287
P52815	150	39S ribosomal protein L12, mitochondrial	MRPL12	6.6335	0.913242	_EIK(su)NYIQGINLVQAK_	0.74645
P52815	138	39S ribosomal protein L12, mitochondrial	MRPL12	2.17552	0.913242	_LTEAK(su)PVDK_	0.17588
P53007	277	Tricarboxylate transport protein, mitochondrial	SLC25A1		1.2326	_AFYK(su)GTVPR_	0.48705
P53396	978	ATP-citrate synthase	ACLY	0.263165	0.857265	_VK(su)SINNPDMR_	-0.6911
P53597	66	Succinyl-CoA ligase [ADP/GDP-forming] subunit alpha, mitochondrial	SUCLG1	1.42908	1.13034	_IICQGFTGK(su)QGTFHSQQALEYGTK_	-0.36127
P53597	57	Succinyl-CoA ligase [ADP/GDP-forming] subunit alpha, mitochondrial	SUCLG1	3.03003	1.13034	_NTK(su)IICQGFTGK_	-0.48431
P54886	767	Delta-1-pyrroline-5-carboxylate synthase	ALDH18A1	1.13621	1.12615	_GK(su)DHVVSDFSEHGSLK_	0.65592
P54886	409	Delta-1-pyrroline-5-carboxylate synthase	ALDH18A1	1.35009	1.12615	_K(su)DLEEAEGR_	-0.3879
P54886	424	Delta-1-pyrroline-5-carboxylate synthase	ALDH18A1	1.9811	1.12615	_LAAPLLK(su)R_	0.51349
P54886	643	Delta-1-pyrroline-5-carboxylate synthase	ALDH18A1	2.22469	1.12615	_VEQVK(su)IHAGPK_	0.68441
P54886	347	Delta-1-pyrroline-5-carboxylate synthase	ALDH18A1	1.4677	1.12615	_VSGHVITDIVEGK(su)K_	-0.015075
P55084	111	Trifunctional enzyme subunit beta, mitochondrial	HADHB	2.06475	1.04666	_EVVDYIIFGTVIQEVK(su)TSNVAR_	0.77916
P55084	181	Trifunctional enzyme subunit beta, mitochondrial	HADHB	2.70468	1.04666	_K(su)LM(ox)LDLNK_	-1.5874
P55084	188	Trifunctional enzyme subunit beta, mitochondrial	HADHB	2.08603	1.04666	_LMLDLNK(su)AK_	1.0661
P55084	72	Trifunctional enzyme subunit beta, mitochondrial	HADHB	1.51485	1.04666	_TPFLLSGTSYK(su)DLMPHDLAR_	-0.63777
P55084	272	Trifunctional enzyme subunit beta, mitochondrial	HADHB	1.94224	1.04666	_VPGK(su)DTVTK_	0.46158
P55786	261	Puromycin-sensitive aminopeptidase	NPEPPS	1.06018	1.36829	_SK(su)DGVCVR_	0.17516
P55809	455	Succinyl-CoA:3-ketoacid coenzyme A transferase 1, mitochondrial	OXCT1	1.2765	1.06754	_IMEK(su)CTLPLTGK_	0.31996
P56378	49	6.8 kDa mitochondrial proteolipid	MP68			_ALK(su)ASAPAPGHH_	-0.60449
P56381	21	ATP synthase subunit epsilon, mitochondrial	ATP5E	2.04973		_YSQICAK(su)AVR_	-0.75797
P60903	57	Protein S100-A10	S100A10	0.323185	0.674263	_IMK(su)DLDQCR_	0.20007
P61604	99	10 kDa heat shock protein, mitochondrial	HSPE1	1.81587	0.908678	_DGDILGK(su)YVD_	-0.49378
P61604	66	10 kDa heat shock protein, mitochondrial	HSPE1	0.962371	0.908678	_GGEIQPVSVK(su)VGDK_	1.3018
P61604	56	10 kDa heat shock protein, mitochondrial	HSPE1	2.48521	0.908678	_GK(su)GGEIQPVSVK_	-0.51106
P61604	8	10 kDa heat shock protein, mitochondrial	HSPE1	1.61509	0.908678	_K(su)FLPLFDR_	0.73091
P61604	40	10 kDa heat shock protein, mitochondrial	HSPE1	2.11408	0.908678	_SQGK(su)VLQATVVAVGSGSK_	0.17247
P61604	54	10 kDa heat shock protein, mitochondrial	HSPE1	1.69895	0.908678	_VLQATVVAVGSGSK(su)GK_	-0.3646
P61604	80	10 kDa heat shock protein, mitochondrial	HSPE1	2.43433	0.908678	_VLLPEYGGTK(su)VVLDDKDYFLFR_	-0.12139
P61604	86	10 kDa heat shock protein, mitochondrial	HSPE1	1.32693	0.908678	_VVLDDK(su)DYFLFR_	-0.32053
P61981	69	14-3-3 protein gamma	YWHAG	0.388561	1.22205	_VISSIEQK(su)TSADGNEK_	-0.053183
P62081	178	40S ribosomal protein S7	RPS7	0.824198	0.855359	_VETFSGVYK(su)K_	0.86369
P62158	22	Calmodulin	CALM1	0.604631	0.990786	_EAFSLFDK(su)DGDGTITTK_	0.82248
P62241	37	40S ribosomal protein S8	RPS8	0.46681	0.817661	_PAANTK(su)IGPR_	1.2837
P62258	69	14-3-3 protein epsilon	YWHAE	0.317601	1.18845	_IISSIEQK(su)EENK_	0.12044
P62277	34	40S ribosomal protein S13	RPS13	0.278203	0.835561	_LTSDDVK(su)EQIYK_	1.2976
P62750	115	60S ribosomal protein L23a	RPL23A	0.596374	0.895015	_K(su)LYDIDVAK_	-0.46379
P62805	78	Histone H4	HIST1H4A	0.350165	0.893017	_DAVTYTEHAK(su)R_	-0.0066828
P62805	32	Histone H4	HIST1H4A	0.412286	0.893017	_DNIQGITK(su)PAIR_	1.2157
P62805	92	Histone H4	HIST1H4A	0.456225	0.893017	_TVTAMDVVYALK(su)R_	0.40302
P62826	142	GTP-binding nuclear protein Ran	RAN	0.720565	0.998502	_K(su)NLQYYDISAK_	-1.876
P62826	99	GTP-binding nuclear protein Ran	RAN	0.176772	0.998502	_VTYK(su)NVPNWHR_	0.95059
P62829	113	60S ribosomal protein L23	RPL23	0.548095	0.96637	_GEMK(su)GSAITGPVAK_	0.16858
P62851	66	40S ribosomal protein S25	RPS25	0.445414	0.851426	_EVPNYK(su)LITPAVVSER_	-0.0038918
P62851	60	40S ribosomal protein S25	RPS25	0.534902	0.851426	_LCK(su)EVPNYK_	1.3809
P62906	130	60S ribosomal protein L10a	RPL10A	0.482021	0.905305	_ILGPGLNK(su)AGK_	0.6018
P62906	106	60S ribosomal protein L10a	RPL10A	0.541829	0.905305	_K(su)YDAFLASESLIK_	-0.16741
P62906	152	60S ribosomal protein L10a	RPL10A	0.614968	0.905305	_VDEVK(su)STIK_	-1.1469
P62913	85	60S ribosomal protein L11	RPL11	0.539433	0.926698	_AEEILEK(su)GLK_	0.5133
P62913	67	60S ribosomal protein L11	RPL11	0.40808	0.926698	_NEK(su)IAVHCTVR_	-0.14132
P62917	144	60S ribosomal protein L8	RPL8	0.4566	0.887863	_ASGNYATVISHNPETK(su)K_	1.3002
P62937	131	Peptidyl-prolyl cis-trans isomerase A	PPIA	0.365738	1.08845	_HVVFGK(su)VK_	0.34184
P62937	133	Peptidyl-prolyl cis-trans isomerase A	PPIA	0.840266	1.08845	_VK(su)EGMNIVEAMER_	0.74758
P62937	155	Peptidyl-prolyl cis-trans isomerase A	PPIA	0.961631	1.08845	_K(su)ITIADCGQLE_	-0.1216
P62937	125	Peptidyl-prolyl cis-trans isomerase A	PPIA	0.679486	1.08845	_TEWLDGK(su)HVVFGK_	-0.66375
P62937	31	Peptidyl-prolyl cis-trans isomerase A	PPIA	0.47132	1.08845	_VPK(su)TAENFR_	0.009081
P62979	33	Ubiquitin-40S ribosomal protein S27a	RPS27A	1.17599	1.54581	_IQDK(su)EGIPPDQQR_	-0.40104
P62979	48	Ubiquitin-40S ribosomal protein S27a	RPS27A	0.597193	1.54581	_LIFAGK(su)QLEDGR_	0.70233
P62979	107	Ubiquitin-40S ribosomal protein S27a	RPS27A	0.461808	1.54581	_YYK(su)VDENGK_	0.62828
P63104	11	14-3-3 protein zeta/delta	YWHAZ	0.647836	1.19647	_AK(su)LAEQAER_	-0.31887
P63104	9	14-3-3 protein zeta/delta	YWHAZ	0.450613	1.19647	_(ac)MDKNELVQK(su)AK_	-1.1034
P63104	68	14-3-3 protein zeta/delta	YWHAZ	0.654493	1.19647	_VVSSIEQK(su)TEGAEK_	0.69621
P63220	74	40S ribosomal protein S21	RPS21	0.510856	0.847817	_LAK(su)ADGIVSK_	1.7548
P63313	4	Thymosin beta-10	TMSB10	1.0312	1.47571	_(ac)ADK(su)PDMGEIASFDK_	-0.23636
Q5VTE0	146	Putative elongation factor 1-alpha-like 3	EEF1A1P5	0.312901		_EHALLAYTLGVK(su)QLIVGVNK_	-0.84724
Q5VTE0	179	Putative elongation factor 1-alpha-like 3	EEF1A1P5	0.236206		_EVSTYIK(su)K_	0.04543
Q5VTE0	44	Putative elongation factor 1-alpha-like 3	EEF1A1P5	0.663834		_FEK(su)EAAEM(ox)GK_	-0.039086
Q5VTE0	219	Putative elongation factor 1-alpha-like 3	EEF1A1P5	0.452919		_K(su)DGNASGTTLLEALDCILPPTRPTDK_	0.97519
Q5VTE0	392	Putative elongation factor 1-alpha-like 3	EEF1A1P5	0.475172		_LEDGPK(su)FLK_	0.99487
Q5VTE0	255	Putative elongation factor 1-alpha-like 3	EEF1A1P5	0.367282		_LPLQDVYK(su)IGGIGTVPVGR_	1.5421
Q5VTE0	439	Putative elongation factor 1-alpha-like 3	EEF1A1P5	0.537201		_QTVAVGVIK(su)AVDK_	-0.30318
Q5VTE0	273	Putative elongation factor 1-alpha-like 3	EEF1A1P5	0.590807		_VETGVLK(su)PGMVVTFAPVNVTTEVK_	-0.12065
Q5VTE0	172	Putative elongation factor 1-alpha-like 3	EEF1A1P5	0.495933		_YEEIVK(su)EVSTYIK_	0.57344
P68363	336	Tubulin alpha-1B chain	TUBA1B	0.932488	0.950661	_DVNAAIATIK(su)TK_	0.28597
P68363	401	Tubulin alpha-1B chain	TUBA1B	0.510126	0.950661	_FDLM(ox)YAK(su)R_	-2.1324
P68363	394	Tubulin alpha-1B chain	TUBA1B	0.395851	0.950661	_LDHK(su)FDLMYAK_	-0.78197
P68363	163	Tubulin alpha-1B chain	TUBA1B	0.56281	0.950661	_LSVDYGK(su)K_	-1.264
Q71DI3	80	Histone H3.2	HIST2H3A	0.339041	0.898392	_EIAQDFK(su)TDLR_	-1.3913
Q71DI3	123	Histone H3.2	HIST2H3A	0.290259	0.898392	_VTIM(ox)PK(su)DIQLAR_	0.049783
Q71DI3	57	Histone H3.2	HIST2H3A	0.36001	0.898392	_YQK(su)STELLIR_	0.65656
P82650	211	28S ribosomal protein S22, mitochondrial	MRPS22	2.22732	1.02758	_ILTPIIFK(su)EENLR_	1.5742
P82673	208	28S ribosomal protein S35, mitochondrial	MRPS35	2.06509	0.92687	_TTDVLTIK(su)TDR_	0.6634
P82909	17	28S ribosomal protein S36, mitochondrial	MRPS36	1.01068	0.923191	_VVQVVK(su)PHTPLIR_	1.3784
P82933	287	28S ribosomal protein S9, mitochondrial	MRPS9	2.17685	0.83682	_AEAIVYK(su)HGSGR_	-0.56941
P83111	252	Serine beta-lactamase-like protein LACTB, mitochondrial	LACTB	0.41799		_ENVAFEQEK(su)EGK_	0.29211
P83111	283	Serine beta-lactamase-like protein LACTB, mitochondrial	LACTB	0.228754		_K(su)KNDFEQGELYLR_	-1.4809
P83111	284	Serine beta-lactamase-like protein LACTB, mitochondrial	LACTB	0.441501		_K(su)NDFEQGELYLR_	-0.18645
P83111	243	Serine beta-lactamase-like protein LACTB, mitochondrial	LACTB	0.52367		_M(ox)M(ox)K(su)ENVAFEQEK_	-0.07495
P83111	259	Serine beta-lactamase-like protein LACTB, mitochondrial	LACTB	0.485649		_SNEK(su)NDFTK_	0.21595
P99999	100	Cytochrome c	CYCS	1.26366	1.00695	_ADLIAYLK(su)K_	0.44359
P99999	40	Cytochrome c	CYCS	1.98204	1.00695	_K(su)TGQAPGYSYTAANK_	0.59152
P99999	87	Cytochrome c	CYCS	2.33689	1.00695	_M(ox)IFVGIK(su)K_	-2.7401
Q00325	304	Phosphate carrier protein, mitochondrial	SLC25A3	0.717927	0.9998	_GSSASLVLK(su)R_	1.8313
Q00325	209	Phosphate carrier protein, mitochondrial	SLC25A3	1.85154	0.9998	_MYK(su)EEGLK_	0.67682
Q00610	637	Clathrin heavy chain 1	CLTC	0.684275	1.03715	_ALEHFTDLYDIK(su)R_	2.842
Q00610	737	Clathrin heavy chain 1	CLTC	0.44285	1.03715	_YIQAACK(su)TGQIK_	-0.4513
Q01518	376	Adenylyl cyclase-associated protein 1	CAP1	0.548336	1.06784	_INSITVDNCK(su)K_	0.52622
Q01813	395	6-phosphofructokinase type C	PFKP	0.451182	1.07486	_SFAGNLNTYK(su)R_	0.63872
Q02218	276	2-oxoglutarate dehydrogenase, mitochondrial	OGDH	0.614364	1.30743	_KWSSEK(su)R_	0.26443
Q02218	970	2-oxoglutarate dehydrogenase, mitochondrial	OGDH	1.94606	1.30743	_NQGYYDYVK(su)PR_	1.5116
Q02252	341	Methylmalonate-semialdehyde dehydrogenase [acylating], mitochondrial	ALDH6A1	2.45688	1.44596	_WLPELVEHAK(su)NLR_	1.4143
Q02543	11	60S ribosomal protein L18a	RPL18A	0.522248	0.850629	_EYK(su)VVGR_	0.41902
Q02790	294	Peptidyl-prolyl cis-trans isomerase FKBP4	FKBP4	0.311081	0.934056	_QALLQYK(su)K_	0.71982
Q02790	287	Peptidyl-prolyl cis-trans isomerase FKBP4	FKBP4	0.470057	0.934056	_YK(su)QALLQYK_	0.6567
Q02878	218	60S ribosomal protein L6	RPL6	0.582174	0.911245	_HLTDAYFK(su)K_	0.58035
Q04837	103	Single-stranded DNA-binding protein, mitochondrial	SSBP1	1.72227	1.04419	_DVAYQYVK(su)K_	2.7209
Q06830	27	Peroxiredoxin-1	PRDX1	0.627825	1.27995	_ATAVMPDGQFK(su)DISLSDYK_	0.47391
Q07021	91	Complement component 1 Q subcomponent-binding protein, mitochondrial	C1QBP	1.16044	0.947329	_AFVDFLSDEIK(su)EER_	-1.4562
Q08257	23	Quinone oxidoreductase	CRYZ	2.89788	1.3277	_VFEFGGPEVLK(su)LR_	-0.018497
Q12931	382	Heat shock protein 75 kDa, mitochondrial	TRAP1	1.78993	1.05836	_ATDILPK(su)WLR_	1.0335
Q12931	431	Heat shock protein 75 kDa, mitochondrial	TRAP1	1.48918	1.05836	_FFIDQSK(su)K_	0.6375
Q12931	598	Heat shock protein 75 kDa, mitochondrial	TRAP1	1.19131	1.05836	_VTNVK(su)VTLR_	0.95743
Q12931	332	Heat shock protein 75 kDa, mitochondrial	TRAP1	1.07511	1.05836	_YTLHYK(su)TDAPLNIR_	-1.1632
Q13011	231	Delta(3,5)-Delta(2,4)-dienoyl-CoA isomerase, mitochondrial	ECH1	1.72777	1.22726	_K(su)MMADEALGSGLVSR_	0.51324
Q13126	157	S-methyl-5'-thioadenosine phosphorylase	MTAP	0.88881	1.48736	_EVLIETAK(su)K_	-0.2184
Q13200	350	26S proteasome non-ATPase regulatory subunit 2	PSMD2	0.479111	1	_VPDDIYK(su)THLENNR_	1.0128
Q13268	79	Dehydrogenase/reductase SDR family member 2, mitochondrial	DHRS2	2.06586		_AMAK(su)LQGEGLSVAGIVCHVGK_	-1.6616
Q13268	96	Dehydrogenase/reductase SDR family member 2, mitochondrial	DHRS2	1.64198		_LQGEGLSVAGIVCHVGK(su)AEDR_	-1.1205
Q13825	113	Methylglutaconyl-CoA hydratase, mitochondrial	AUH	1.96909	1.24688	_MLSK(su)AVDALK_	0.038817
Q13825	204	Methylglutaconyl-CoA hydratase, mitochondrial	AUH	1.2524	1.24688	_VAASSAK(su)MGLVETK_	-0.86032
Q13907	180	Isopentenyl-diphosphate Delta-isomerase 1	IDI1	1.39739	0.921659	_EELK(su)ELLK_	1.8056
Q14697	908	Neutral alpha-glucosidase AB	GANAB	0.631832	1.17141	_PAAVVLQTK(su)GSPESR_	0.15942
Q15070	207	Mitochondrial inner membrane protein OXA1L	OXA1L	1.75049	0.734214	_ASSEMALYQK(su)K_	-0.085519
Q15149	4512	Plectin	PLEC	0.304702	0.987069	_MSAAQALK(su)K_	-0.19024
Q16698	244	2,4-dienoyl-CoA reductase, mitochondrial	DECR1	4.81024	1.08902	_FNVIQPGPIK(su)TK_	0.98374
Q16718	60	NADH dehydrogenase [ubiquinone] 1 alpha subcomplex subunit 5	NDUFA5	1.52749	1.12283	_LAM(ox)VK(su)AEPDVK_	0.70466
Q16795	175	NADH dehydrogenase [ubiquinone] 1 alpha subcomplex subunit 9, mitochondrial	NDUFA9	4.14473	1.07347	_FIHVSHLNANIK(su)SSSR_	-0.11326
Q16822	108	Phosphoenolpyruvate carboxykinase [GTP], mitochondrial	PCK2	0.848896	2.17184	_VESK(su)TVIVTPSQR_	-1.4116
Q16836	185	Hydroxyacyl-coenzyme A dehydrogenase, mitochondrial	HADH	2.20629	1.3054	_LVEVIK(su)TPMTSQK_	0.82505
Q16836	202	Hydroxyacyl-coenzyme A dehydrogenase, mitochondrial	HADH	2.40385	1.3054	_TFESLVDFSK(su)ALGK_	1.4087
Q16836	132	Hydroxyacyl-coenzyme A dehydrogenase, mitochondrial	HADH	1.768	1.3054	_VKNELFK(su)R_	-0.0070135
Q16891	640	Mitochondrial inner membrane protein	IMMT	1.00229	1.03651	_FYAVQK(su)LAR_	1.1816
Q53R41	360	FAST kinase domain-containing protein 1	FASTKD1	1.82582		_NSCLIK(su)R_	-0.34916
Q5JPH6	447	Probable glutamate--tRNA ligase, mitochondrial	EARS2	2.45417	1.11099	_VDVIAK(su)R_	-0.047879
Q5JPH6	486	Probable glutamate--tRNA ligase, mitochondrial	EARS2	1.10213	1.11099	_YSNVM(ox)K(su)LLR_	2.0102
Q5JRX3	770	Presequence protease, mitochondrial	PITRM1	1.75787	1.13185	_K(su)HLLNGDNMR_	-0.40796
Q5T1C6	207	Acyl-coenzyme A thioesterase THEM4	THEM4	1.65462		_K(su)FFVSCNVQSVDEK_	-0.27572
Q5T9A4	427	ATPase family AAA domain-containing protein 3B	ATAD3B	1.44071	0.806647	_ATEEISK(su)DLR_	1.2055
Q6L8Q7	377	2',5'-phosphodiesterase 12	PDE12	1.30237	0.865501	_IK(su)QHEGLATFYR_	-0.32362
Q6NUK1	437	Calcium-binding mitochondrial carrier protein SCaMC-1	SLC25A24	2.67044	1.22529	_IISK(su)EGIPGLYR_	-0.69586
Q6NUK1	336	Calcium-binding mitochondrial carrier protein SCaMC-1	SLC25A24	2.7154	1.22529	_ILK(su)HEGLGAFYK_	0.39078
Q6NUK1	320	Calcium-binding mitochondrial carrier protein SCaMC-1	SLC25A24	1.46507	1.22529	_LAVGK(su)TGQYSGIYDCAK_	0.14074
Q6NVY1	353	3-hydroxyisobutyryl-CoA hydrolase, mitochondrial	HIBCH	2.59592	1.1756	_AVLIDK(su)DQSPK_	0.35987
Q6NVY1	301	3-hydroxyisobutyryl-CoA hydrolase, mitochondrial	HIBCH	2.35816	1.1756	_VINK(su)MSPTSLK_	0.89029
Q6P587	113	Acylpyruvase FAHD1, mitochondrial	FAHD1	1.28243	1.07416	_DVQDECK(su)K_	-0.090022
Q6UB35	516	Monofunctional C1-tetrahydrofolate synthase, mitochondrial	MTHFD1L	1.39022	0.941886	_ILHENTQTDK(su)ALYNR_	0.51252
Q6UB35	174	Monofunctional C1-tetrahydrofolate synthase, mitochondrial	MTHFD1L	2.09275	0.941886	_VLNALK(su)PEK_	1.6305
Q86WA6	126	Valacyclovir hydrolase	BPHL	3.15696	1.52232	_DAVDLMK(su)ALK_	-0.83547
Q86WA6	243	Valacyclovir hydrolase	BPHL	1.71491	1.52232	_VQCPALIVHGEK(su)DPLVPR_	-0.29722
Q8N465	101	D-2-hydroxyglutarate dehydrogenase, mitochondrial	D2HGDH	2.46767		_GCSK(su)VLLRPR_	-0.70101
Q8NE86	332	Calcium uniporter protein, mitochondrial	MCU	2.11193	1.10578	_DAIAQAEM(ox)DLK(su)R_	-0.82716
Q8TCD5	146	5'(3')-deoxyribonucleotidase, cytosolic type	NT5C	1.80512	1.39936	_TVVLGDLLIDDK(su)DTVR_	0.1148
Q8TCS8	285	Polyribonucleotide nucleotidyltransferase 1, mitochondrial	PNPT1	2.12861	0.905961	_LFTPSPEIVK(su)YTHK_	-0.89812
Q8TCS8	439	Polyribonucleotide nucleotidyltransferase 1, mitochondrial	PNPT1	2.01918	0.905961	_NFMLHYEFPPYATNEIGK(su)VTGLNR_	-2.2437
Q8WWC4	180	Uncharacterized protein C2orf47, mitochondrial	C2orf47	2.19342	0.849979	_EVLHALK(su)EK_	0.37787
Q92552	340	28S ribosomal protein S27, mitochondrial	MRPS27	2.00731	0.795798	_ALHSK(su)LQALGK_	1.3726
Q92665	254	28S ribosomal protein S31, mitochondrial	MRPS31	1.00695	1.00499	_NIFTGK(su)R_	-0.62547
Q92734	103	Protein TFG	TFG	0.531858	1.40001	_PLESSQVK(su)YLR_	1.1817
Q969S9	233	Ribosome-releasing factor 2, mitochondrial	GFM2	1.0482	1.04044	_TFK(su)GVVDVVMK_	-0.26383
Q96C36	47	Pyrroline-5-carboxylate reductase 2	PYCR2	1.14583	1.12605	_K(su)MGVNLTR_	-0.16369
Q96CB9	215	5-methylcytosine rRNA methyltransferase NSUN4	NSUN4	2.55938	1.63167	_LQK(su)ILHSYVPEEIR_	1.3049
Q96CM8	182	Acyl-CoA synthetase family member 2, mitochondrial	ACSF2	2.73105		_QFK(su)TQQYYNVLK_	1.0706
Q96ER9	129	Coiled-coil domain-containing protein 51	CCDC51	2.33323	1.21939	_EDLEVHQAK(su)LK_	-1.8851
Q96ER9	162	Coiled-coil domain-containing protein 51	CCDC51	1.52094	1.21939	_M(ox)LQEEK(su)R_	-1.1198
Q96EY1	111	DnaJ homolog subfamily A member 3, mitochondrial	DNAJA3	1.12798	0.958313	_K(su)AYYQLAK_	-0.10716
Q96EY1	335	DnaJ homolog subfamily A member 3, mitochondrial	DNAJA3	1.5328	0.958313	_VQK(su)SPVFR_	0.82571
Q96EY8	211	Cob(I)yrinic acid a,c-diamide adenosyltransferase, mitochondrial	MMAB	1.76938		_VVPLVQMGETDANVAK(su)FLNR_	-0.032185
Q96I59	353	Probable asparagine--tRNA ligase, mitochondrial	NARS2	1.00553	1.16137	_TEHEK(su)YLVK_	0.061719
Q96I99	338	Succinyl-CoA ligase [GDP-forming] subunit beta, mitochondrial	SUCLG2	1.82428	1.2554	_PANFLDLGGGVK(su)EAQVYQAFK_	1.8669
Q96M27	269	Protein PRRC1	PRRC1	0.888021	0.959969	_EVK(su)VAAVR_	-0.40831
Q99497	148	Protein DJ-1	PARK7	1.69457	1.0931	_VEK(su)DGLILTSR_	-0.35816
Q99623	262	Prohibitin-2	PHB2	1.26218	1.03139	_AAQNISK(su)TIATSQNR_	-0.52879
Q99623	216	Prohibitin-2	PHB2	1.38912	1.03139	_AQFLVEK(su)AK_	0.38862
Q99623	200	Prohibitin-2	PHB2	1.41006	1.03139	_EYTAAVEAK(su)QVAQQEAQR_	-0.78448
Q99623	250	Prohibitin-2	PHB2		1.03139	_NPGYIK(su)LR_	-2.0972
Q99798	520	Aconitate hydratase, mitochondrial	ACO2	2.50954	1.42635	_FNPETDYLTGTDGK(su)K_	-1.6028
Q99832	172	T-complex protein 1 subunit eta	CCT7	0.344127	0.919625	_LISQQK(su)AFFAK_	-0.078106
Q99832	157	T-complex protein 1 subunit eta	CCT7	0.316336	0.919625	_LLEK(su)CAM(ox)TALSSK_	0.49328
Q9BPW8	146	Protein NipSnap homolog 1	NIPSNAP1	2.96209	1.34521	_NNK(su)EYLEFR_	1.8243
Q9BQP7	177	Mitochondrial genome maintenance exonuclease 1	MGME1	1.51428	1.05698	_EYTSNVFLQGK(su)R_	0.75714
Q9BRJ2	126	39S ribosomal protein L45, mitochondrial	MRPL45	0.763592	1.00467	_IK(su)DYDANFK_	0.38982
Q9BSH5	15	Haloacid dehalogenase-like hydrolase domain-containing protein 3	HDHD3	3.05717		_LLTWDVK(su)DTLLR_	1.4495
Q9BV79	267	Trans-2-enoyl-CoA reductase, mitochondrial	MECR	1.78136		_LALNCVGGK(su)SSTELLR_	0.21796
Q9BXW7	69	Cat eye syndrome critical region protein 5	CECR5	1.23157	1.19964	_VIPAALK(su)AFR_	2.3346
Q9BYX7	326	Putative beta-actin-like protein 3	POTEKP			_EITALAPSIM(ox)K(su)IK_	3.3391
Q9H2U2	69	Inorganic pyrophosphatase 2, mitochondrial	PPA2	2.16633	1.32666	_NVTGHYISPFHDIPLK(su)VNSK_	1.4064
Q9H9P8	173	L-2-hydroxyglutarate dehydrogenase, mitochondrial	L2HGDH	1.61436	1.15705	_LIQQEDIK(su)K_	1.5874
Q9H9P8	155	L-2-hydroxyglutarate dehydrogenase, mitochondrial	L2HGDH	2.01284	1.15705	_LQALYEK(su)GLQNGVPGLR_	0.46784
Q9HAV7	77	GrpE protein homolog 1, mitochondrial	GRPEL1		0.924471	_ETVEK(su)YK_	-0.63609
Q9HAV7	94	GrpE protein homolog 1, mitochondrial	GRPEL1	1.37732	0.924471	_SQK(su)LVEEAK_	0.32832
Q9HC36	237	RNA methyltransferase-like protein 1	RNMTL1	1.81032	0.859254	_SAAGAGCSK(su)VLLTK_	1.9016
Q9HD33	144	39S ribosomal protein L47, mitochondrial	MRPL47	1.80633	0.968711	_VVDSMDALDK(su)VVQER_	-0.29477
Q9NP81	110	Serine--tRNA ligase, mitochondrial	SARS2	0.988338	1.2524	_SLEEEK(su)AAVTEAVR_	-0.091548
Q9NPJ3	127	Acyl-coenzyme A thioesterase 13	ACOT13	2.36899	0.889917	_ATGK(su)LIAQGR_	0.077821
Q9NQH7	412	Probable Xaa-Pro aminopeptidase 3	XPNPEP3	1.25929	0.630318	_ENNAFK(su)AAR_	0.312
Q9NSE4	649	Isoleucine--tRNA ligase, mitochondrial	IARS2	2.39441	1.12464	_APYK(su)TVIVHGFTLGEK_	0.27082
Q9NSE4	277	Isoleucine--tRNA ligase, mitochondrial	IARS2	1.93454	1.12464	_FPLLK(su)PSPK_	0.92455
Q9NSE4	775	Isoleucine--tRNA ligase, mitochondrial	IARS2	0.437311	1.12464	_ITELYK(su)QYDFGK_	0.88615
Q9NSE4	241	Isoleucine--tRNA ligase, mitochondrial	IARS2	2.6832	1.12464	_SYK(su)PVFWSPSSR_	0.50448
Q9NTX5	217	Ethylmalonyl-CoA decarboxylase	ECHDC1	2.71998	0.990982	_VLSGALK(su)LDSK_	-0.76483
Q9NUJ1	101	Mycophenolic acid acyl-glucuronide esterase, mitochondrial	ABHD10	2.20269	1.51217	_ALAIEEFCK(su)SLGHACIR_	-0.021152
Q9NVI7	539	ATPase family AAA domain-containing protein 3A	ATAD3A	2.02515	0.928074	_MYFDK(su)YVLKPATEGK_	-1.3997
Q9NVI7	543	ATPase family AAA domain-containing protein 3A	ATAD3A	1.23044	0.928074	_YVLK(su)PATEGK_	-0.27878
Q9NWX6	237	Probable tRNA(His) guanylyltransferase	THG1L	2.90343	1.1577	_K(su)GTVLIWQK_	0.99604
Q9NX46	109	Poly(ADP-ribose) glycohydrolase ARH3	ADPRHL2	1.66011	1.39045	_FAQEYK(su)K_	0.56594
Q9NYK5	72	39S ribosomal protein L39, mitochondrial	MRPL39	1.15833	1.0184	_HVGK(su)TDPGTVFVMNK_	-0.8171
Q9P2R7	108	Succinyl-CoA ligase [ADP-forming] subunit beta, mitochondrial	SUCLA2	1.35241	0.885269	_GK(su)GTFESGLK_	-0.46233
Q9P2R7	88	Succinyl-CoA ligase [ADP-forming] subunit beta, mitochondrial	SUCLA2	1.67218	0.885269	_SPDEAYAIAK(su)K_	0.40559
Q9UI09	8	NADH dehydrogenase [ubiquinone] 1 alpha subcomplex subunit 12	NDUFA12	2.22069	1.26102	_(ac)MELVQVLK(su)R_	-0.24471
Q9UII2	71	ATPase inhibitor, mitochondrial	ATPIF1	1.10749		_EQLAALK(su)K_	0.59541
Q9UIJ7	174	GTP:AMP phosphotransferase AK3, mitochondrial	AK3	2.16104	1.51577	_LK(su)AYEDQTKPVLEYYQK_	1.7918
Q9UJS0	484	Calcium-binding mitochondrial carrier protein Aralar2	SLC25A13	2.50332	1.10724	_DLGFFGIYK(su)GAK_	-0.97105
Q9UJZ1	221	Stomatin-like protein 2, mitochondrial	STOML2	1.75168	1.00887	_ESAINVAEGK(su)K_	0.98154
Q9UJZ1	222	Stomatin-like protein 2, mitochondrial	STOML2	1.27665	1.00887	_K(su)QAQILASEAEK_	0.72127
Q9UJZ1	233	Stomatin-like protein 2, mitochondrial	STOML2	2.16268	1.00887	_QAQILASEAEK(su)AEQINQAAGEASAVLAK_	1.1879
Q9UJZ1	145	Stomatin-like protein 2, mitochondrial	STOML2	2.59808	1.00887	_LSLDK(su)VFR_	1.3877
Q9Y277	15	Voltage-dependent anion-selective channel protein 3	VDAC3	0.533846	0.928074	_AAK(su)DVFNK_	-0.24491
Q9Y2D0	249	Carbonic anhydrase 5B, mitochondrial	CA5B	1.43753		_K(su)QPVEVDHDQLEQFR_	0.92551
Q9Y2Q3	169	Glutathione S-transferase kappa 1	GSTK1	1.53688	1.19249	_NQLK(su)ETTEAACR_	0.43775
Q9Y2Z4	367	Tyrosine--tRNA ligase, mitochondrial	YARS2	1.90672	0.927902	_EGLDSAK(su)R_	-0.15574
Q9Y2Z4	355	Tyrosine--tRNA ligase, mitochondrial	YARS2	1.93382	0.927902	_LAAEVTK(su)LVHGR_	-0.15041
Q9Y305	103	Acyl-coenzyme A thioesterase 9, mitochondrial	ACOT9		1.19012	_EK(su)YLTVQNTVR_	-2.824
Q9Y305	407	Acyl-coenzyme A thioesterase 9, mitochondrial	ACOT9	1.10751	1.19012	_EVPLVFPK(su)TYGESMLYLDGQR_	0.73565
Q9Y305	294	Acyl-coenzyme A thioesterase 9, mitochondrial	ACOT9	1.38292	1.19012	_LK(su)SLEICHPQER_	0.93008
Q9Y3F4	104	Serine-threonine kinase receptor-associated protein	STRAP	0.613121	0.918189	_HIVK(su)TVDFTQDSNYLLTGGQDK_	-0.37041
Q9Y4W6	738	AFG3-like protein 2	AFG3L2	1.85374	1.08873	_EVLDK(su)NDMVELLGPR_	-0.15478
Q9Y4W6	308	AFG3-like protein 2	AFG3L2	2.1474	1.08873	_FK(su)DVAGCEEAK_	-0.63089
Q9Y4W6	543	AFG3-like protein 2	AFG3L2	1.3376	1.08873	_HLSDSINQK(su)HFEQAIER_	1.4654
Q9Y4W6	710	AFG3-like protein 2	AFG3L2	2.13881	1.08873	_ILINDAYK(su)R_	-0.018384
Q9Y4W6	481	AFG3-like protein 2	AFG3L2	2.00537	1.08873	_QIFIGPPDIK(su)GR_	0.18979
Q9Y676	156	28S ribosomal protein S18b, mitochondrial	MRPS18B	1.64938	1.22551	_LTQAIQK(su)AR_	-0.13064
Q9Y697	226	Cysteine desulfurase, mitochondrial	NFS1	1.03239	0.984155	_K(su)VYFHTDAAQAVGK_	-0.10427
Q9Y6N5	173	Sulfide:quinone oxidoreductase, mitochondrial	SQRDL	1.6796	1.4768	_IGSNYSVK(su)TVEK_	0.44105
Q9Y6N5	135	Sulfide:quinone oxidoreductase, mitochondrial	SQRDL	2.05664	1.4768	_NCIHTDDDEK(su)ISYR_	-0.81496
Q9Y6N5	125	Sulfide:quinone oxidoreductase, mitochondrial	SQRDL	1.92337	1.4768	_VTELNPDK(su)NCIHTDDDEK_	-0.13442
