# Supplementary material for: Crosstalk among proteome, acetylome and succinylome in colon cancer HCT116 cell treated with sodium dichloroacetate
Source: Sci Rep. 2016 Nov 22;6:37478. doi: 10.1038/srep37478 (PMC5118697; doi:10.1038/srep37478)
Supplement: Supplementary Table S6 [file srep37478-s7.xls]

## Sheet: acetyl and succinyl overlap
Protein	Position	Protein name	Gene name	Acetylation Ratio L/H	Succinylation Ratio L/H	Modified sequence	Mass error [ppm]
P17987	400	T-complex protein 1 subunit alpha	TCP1	1.4041	0.0803406	_SLHDALCVVK(ac)R_	-1.4713
P49327	673	Fatty acid synthase	FASN	1.00797	0.0990982	_EGVFAK(ac)EVR_	-0.41898
P50213	58	Isocitrate dehydrogenase [NAD] subunit alpha, mitochondrial	IDH3A	1.15611	0.104503	_IFDAAK(ac)APIQWEER_	3.2108
P49327	1704	Fatty acid synthase	FASN	1.29828	0.170352	_VFTTVGSAEK(ac)R_	-0.19636
P62826	99	GTP-binding nuclear protein Ran	RAN	1.1147	0.176772	_VTYK(ac)NVPNWHR_	1.247
P50990	318	T-complex protein 1 subunit theta	CCT8	1.02328	0.222464	_LNSK(ac)WDLR_	-1.9974
P50990	400	T-complex protein 1 subunit theta	CCT8	1.17416	0.250063	_AVDDGVNTFK(ac)VLTR_	1.8675
P11142	601	Heat shock cognate 71 kDa protein	HSPA8	1.06445	0.272331	_ELEK(ac)VCNPIITK_	-0.56573
Q71DI3	123	Histone H3.2	HIST2H3A	0.920217	0.290259	_VTIMPK(ac)DIQLAR_	-1.3961
P49368	138	T-complex protein 1 subunit gamma	CCT3	1.16178	0.316266	_ALDDMISTLK(ac)K_	0.51556
P60903	57	Protein S100-A10	S100A10	0.922765	0.323185	_IMK(ac)DLDQCR_	-0.63578
Q93077	96	Histone H2A type 1-C	HIST1H2AC	0.753352	0.326861	_NDEELNK(ac)LLGR_	-0.1585
P15311	79	Ezrin	EZR	0.950751	0.327268	_KENPLQFK(ac)FR_	2.1886
P14618	166	Pyruvate kinase PKM	PKM	1.45385	0.336395	_NICK(ac)VVEVGSK_	-0.68619
P06733	256	Alpha-enolase	ENO1	1.17336	0.337041	_SGK(ac)YDLDFK_	1.3984
Q71DI3	80	Histone H3.2	HIST2H3A	0.872372	0.339041	_EIAQDFK(ac)TDLR_	0.85051
P16403	75	Histone H1.2	HIST1H1C	0.64189	0.36001	_ALAAAGYDVEK(ac)NNSR_	-3.2689
Q71DI3	57	Histone H3.2	HIST2H3A	0.987654	0.36001	_YQK(ac)STELLIR_	-0.74835
Q5VTE0	255	Putative elongation factor 1-alpha-like 3	EEF1A1P5	1.11172	0.367282	_LPLQDVYK(ac)IGGIGTVPVGR_	-0.16565
P63261	50	Actin, cytoplasmic 2	ACTG1	1.03568	0.39285	_HQGVMVGMGQK(ac)DSYVGDEAQSK_	1.7621
P22392	124	Nucleoside diphosphate kinase B	NME2	1.27936	0.393499	_NIIHGSDSVK(ac)SAEK_	-0.92651
P07355	227	Annexin A2	ANXA2	1.03238	0.394166	_SVPHLQK(ac)VFDR_	0.63801
P26641	434	Elongation factor 1-gamma	EEF1G	1.29176	0.395898	_AFNQGK(ac)IFK_	-2.723
P49327	2391	Fatty acid synthase	FASN	1.09426	0.416545	_VLEALLPLK(ac)GLEER_	1.1141
P23528	19	Cofilin-1	CFL1	1.2476	0.433557	_VFNDMK(ac)VR_	0.40795
P49720	77	Proteasome subunit beta type-3	PSMB3	1.1076	0.447387	_LNLYELK(ac)EGR_	0.72809
Q01813	395	6-phosphofructokinase type C	PFKP	1.3134	0.451182	_SFAGNLNTYK(ac)R_	0.067198
P62805	92	Histone H4	HIST1H4A	0.880592	0.456225	_TVTAMDVVYALK(ac)R_	-1.071
P62917	144	60S ribosomal protein L8	RPL8	1.22082	0.4566	_ASGNYATVISHNPETK(ac)K_	-1.5088
P06748	267	Nucleophosmin	NPM1	0.884956	0.466418	_VEAK(ac)FINYVK_	-3.3837
P62937	31	Peptidyl-prolyl cis-trans isomerase A	PPIA	1.31586	0.47132	_VPK(ac)TAENFR_	-3.1197
Q5VTE0	392	Putative elongation factor 1-alpha-like 3	EEF1A1P5	1.03134	0.475172	_LEDGPK(ac)FLK_	-0.1413
Q13200	350	26S proteasome non-ATPase regulatory subunit 2	PSMD2	0.874814	0.479111	_VPDDIYK(ac)THLENNR_	1.2214
P14625	455	Endoplasmin	HSP90B1	1.34687	0.487377	_ETLQQHK(ac)LLK_	0.71983
P13639	275	Elongation factor 2	EEF2	0.885897	0.487448	_FSK(ac)SATSPEGK_	-0.089029
P11142	524	Heat shock cognate 71 kDa protein	HSPA8	1.06406	0.50045	_MVQEAEK(ac)YK_	0.88467
P07900	489	Heat shock protein HSP 90-alpha	HSP90AA1	1.07359	0.503449	_ENQK(ac)HIYYITGETK_	0.039862
P04075	312	Fructose-bisphosphate aldolase A	ALDOA	1.25475	0.505868	_ALQASALK(ac)AWGGK_	-0.025563
P13639	445	Elongation factor 2	EEF2	0.905715	0.506073	_KEDLYLK(ac)PIQR_	-0.099155
P23396	62	40S ribosomal protein S3	RPS3	0.786906	0.51725	_TQNVLGEK(ac)GR_	0.35266
Q02543	11	60S ribosomal protein L18a	RPL18A	1.09302	0.522248	_EYK(ac)VVGR_	-0.82882
P07900	292	Heat shock protein HSP 90-alpha	HSP90AA1	1.07476	0.524934	_YIDQEELNK(ac)TK_	1.7716
P04083	185	Annexin A1	ANXA1	1.11598	0.528234	_NALLSLAK(ac)GDR_	0.67061
Q5VTE0	439	Putative elongation factor 1-alpha-like 3	EEF1A1P5	0.975039	0.537201	_QTVAVGVIK(ac)AVDK_	0.50834
P62906	106	60S ribosomal protein L10a	RPL10A	1.25868	0.541829	_K(ac)YDAFLASESLIK_	1.0901
P62829	113	60S ribosomal protein L23	RPL23	1.16439	0.548095	_GEMK(ac)GSAITGPVAK_	-0.0017565
P07355	152	Annexin A2	ANXA2	0.955292	0.552334	_EMYK(ac)TDLEK_	0.75918
P06733	71	Alpha-enolase	ENO1	1.12915	0.552395	_AVEHINK(ac)TIAPALVSK_	0.76705
P07900	362	Heat shock protein HSP 90-alpha	HSP90AA1	0.998602	0.557445	_NNIK(ac)LYVR_	-0.072809
P14625	97	Endoplasmin	HSP90B1	1.35389	0.565387	_NK(ac)EIFLR_	-0.67953
P04083	287	Annexin A1	ANXA1	1.12754	0.565515	_LHQAMK(ac)GVGTR_	1.1639
P14618	62	Pyruvate kinase PKM	PKM	1.31883	0.574812	_SVETLK(ac)EMIK_	-0.60493
P07355	302	Annexin A2	ANXA2	1.04058	0.577501	_SEVDMLK(ac)IR_	-2.0095
P06733	64	Alpha-enolase	ENO1	1.14704	0.577534	_GVSK(ac)AVEHINK_	-0.45906
P08238	568	Heat shock protein HSP 90-beta	HSP90AB1	0.97704	0.578168	_LMK(ac)EILDK_	0.41378
P18621	55	60S ribosomal protein L17	RPL17	0.650195	0.589206	_DVTLQK(ac)QCVPFR_	-1.4671
P07900	567	Heat shock protein HSP 90-alpha	HSP90AA1	0.926698	0.592066	_TK(ac)FENLCK_	0.73446
P12277	307	Creatine kinase B-type	CKB	1.61283	0.596623	_HEK(ac)FSEVLK_	-0.19153
Q02218	276	2-oxoglutarate dehydrogenase, mitochondrial	OGDH	0.446349	0.614364	_KWSSEK(ac)R_	0.19338
P06733	89	Alpha-enolase	ENO1	1.16128	0.635809	_LNVTEQEK(ac)IDK_	0.63618
P30405	73	Peptidyl-prolyl cis-trans isomerase F, mitochondrial	PPIF	1.22474	0.637105	_ADVVPK(ac)TAENFR_	-2.4743
P05787	122	Keratin, type II cytoskeletal 8	KRT8	3.59015	0.645745	_M(ox)LETK(ac)WSLLQQQK_	2.5277
P00441	123	Superoxide dismutase [Cu-Zn]	SOD1	0.336598	0.66778	_TLVVHEK(ac)ADDLGK_	0.73618
P62937	125	Peptidyl-prolyl cis-trans isomerase A	PPIA	1.63816	0.679486	_TEWLDGK(ac)HVVFGK_	-0.71541
Q00610	637	Clathrin heavy chain 1	CLTC	0.914746	0.684275	_ALEHFTDLYDIK(ac)R_	-2.4954
P42704	868	Leucine-rich PPR motif-containing protein, mitochondrial	LRPPRC	0.94162	0.700084	_LVEK(ac)GETDLIQK_	1.633
P34897	464	Serine hydroxymethyltransferase, mitochondrial	SHMT2	0.842957	0.734376	_TAK(ac)LQDFK_	-1.9248
P10809	31	60 kDa heat shock protein, mitochondrial	HSPD1	1.12621	0.918189	_DVK(ac)FGADAR_	-1.2395
P10809	125	60 kDa heat shock protein, mitochondrial	HSPD1	1.06486	0.965065	_SIAK(ac)EGFEK_	1.8637
P00505	73	Aspartate aminotransferase, mitochondrial	GOT2	1.24923	0.967024	_DDNGK(ac)PYVLPSVR_	-0.91227
P22392	12	Nucleoside diphosphate kinase B	NME2	1.1422	1.00077	_TFIAIK(ac)PDGVQR_	-0.6306
Q96I59	353	Probable asparagine--tRNA ligase, mitochondrial	NARS2	1.15064	1.00553	_TEHEK(ac)YLVK_	0.016304
P42704	1332	Leucine-rich PPR motif-containing protein, mitochondrial	LRPPRC	1.18956	1.00827	_SYVSEK(ac)DVTSAK_	1.0975
P05787	304	Keratin, type II cytoskeletal 8	KRT8	0.849257	1.02383	_TK(ac)TEISEMNR_	-0.36074
P63313	4	Thymosin beta-10	TMSB10	1.28472	1.0312	_ADK(ac)PDMGEIASFDK(ac)AK_	-0.04227
P34897	269	Serine hydroxymethyltransferase, mitochondrial	SHMT2	1.11559	1.04674	_VIPSPFK(ac)HADIVTTTTHK_	0.33168
P05141	105	ADP/ATP translocase 2	SLC25A5	1.35934	1.0714	_QIFLGGVDK(ac)R_	-1.3857
P08559	244	Pyruvate dehydrogenase E1 component subunit alpha, somatic form, mitochondrial	PDHA1	1.17745	1.0947	_AAASTDYYK(ac)R_	0.3677
P04179	130	Superoxide dismutase [Mn], mitochondrial	SOD2	1.25145	1.1028	_DFGSFDK(ac)FK_	0.82657
Q9UII2	71	ATPase inhibitor, mitochondrial	ATPIF1		1.10749	_EQLAALK(ac)K_	-0.075745
P09622	267	Dihydrolipoyl dehydrogenase, mitochondrial	DLD	1.1382	1.12017	_ILQK(ac)QGFK_	-0.82755
P05141	147	ADP/ATP translocase 2	SLC25A5	1.24421	1.15741	_LAADVGK(ac)AGAER_	0.14411
O75947	117	ATP synthase subunit d, mitochondrial	ATP5H	1.32477	1.17804	_IVEYEK(ac)EMEK_	-0.51642
P00505	90	Aspartate aminotransferase, mitochondrial	GOT2	1.35371	1.18642	_KAEAQIAAK(ac)NLDK_	-2.1349
P40939	644	Trifunctional enzyme subunit alpha, mitochondrial	HADHA	1.26711	1.20597	_GFYIYQEGVK(ac)R_	-1.0822
P34897	469	Serine hydroxymethyltransferase, mitochondrial	SHMT2	1.08646	1.24307	_LQDFK(ac)SFLLK_	-0.036559
P04406	263	Glyceraldehyde-3-phosphate dehydrogenase	GAPDH	1.5152	1.26616	_VVK(ac)QASEGPLK_	1.8941
P05787	130	Keratin, type II cytoskeletal 8	KRT8	3.71733	1.28452	_WSLLQQQK(ac)TAR_	2.5258
P38646	600	Stress-70 protein, mitochondrial	HSPA9	1.29433	1.30075	_M(ox)EEFK(ac)DQLPADECNK_	-0.5145
P04406	194	Glyceraldehyde-3-phosphate dehydrogenase	GAPDH	1.5172	1.31091	_TVDGPSGK(ac)LWR_	-0.42665
P05787	117	Keratin, type II cytoskeletal 8	KRT8	0.823995	1.31888	_FLEQQNK(ac)MLETK_	2.3765
Q9Y4W6	543	AFG3-like protein 2	AFG3L2	1.19384	1.3376	_HLSDSINQK(ac)HFEQAIER_	0.3743
Q9Y305	294	Acyl-coenzyme A thioesterase 9, mitochondrial	ACOT9		1.38292	_LK(ac)SLEICHPQER_	-1.6792
P09622	122	Dihydrolipoyl dehydrogenase, mitochondrial	DLD	1.18762	1.39753	_LNLDK(ac)MMEQK_	0.25386
P09622	445	Dihydrolipoyl dehydrogenase, mitochondrial	DLD	1.13897	1.40434	_ILGQK(ac)STDR_	0.4601
P25705	261	ATP synthase subunit alpha, mitochondrial	ATP5A1	1.67079	1.41876	_STVAQLVK(ac)R_	0.69359
Q5T9A4	427	ATPase family AAA domain-containing protein 3B	ATAD3B	0.893416	1.44071	_ATEEISK(ac)DLR_	-0.47777
P10515	466	Dihydrolipoyllysine-residue acetyltransferase component of pyruvate dehydrogenase complex, mitochondrial	DLAT	1.37395	1.44325	_ELNK(ac)ILEGR_	0.00014921
Q9BQP7	177	Mitochondrial genome maintenance exonuclease 1	MGME1	0.904568	1.51428	_EYTSNVFLQGK(ac)R_	-0.45892
P09622	410	Dihydrolipoyl dehydrogenase, mitochondrial	DLD	1.15705	1.52586	_SEEQLK(ac)EEGIEYK_	1.0704
P10809	191	60 kDa heat shock protein, mitochondrial	HSPD1	1.12776	1.55637	_EIGNIISDAMK(ac)K_	0.48758
P38646	135	Stress-70 protein, mitochondrial	HSPA9	1.28131	1.55928	_YDDPEVQK(ac)DIK_	-0.08592
P40926	301	Malate dehydrogenase, mitochondrial	MDH2	1.34989	1.56057	_GIEK(ac)NLGIGK_	1.3463
P38646	300	Stress-70 protein, mitochondrial	HSPA9	1.17621	1.5919	_ETGVDLTK(ac)DNMALQR_	-1.0494
P40939	406	Trifunctional enzyme subunit alpha, mitochondrial	HADHA	1.24466	1.59854	_GQQQVFK(ac)GLNDK_	-0.72881
P61604	8	10 kDa heat shock protein, mitochondrial	HSPE1	1.29076	1.61509	_K(ac)FLPLFDR_	-0.99307
P04406	215	Glyceraldehyde-3-phosphate dehydrogenase	GAPDH	1.16704	1.6409	_GALQNIIPASTGAAK(ac)AVGK_	-3.3965
P38646	76	Stress-70 protein, mitochondrial	HSPA9	1.09708	1.67676	_QAK(ac)VLENAEGAR_	0.6246
P00505	296	Aspartate aminotransferase, mitochondrial	GOT2	1.43256	1.68132	_VGAFTMVCK(ac)DADEAK_	-0.78658
Q99497	148	Protein DJ-1	PARK7	1.24224	1.69457	_VEK(ac)DGLILTSR_	-0.69365
P34897	474	Serine hydroxymethyltransferase, mitochondrial	SHMT2	1.04822	1.75682	_SFLLK(ac)DSETSQR_	2.6568
Q5JRX3	770	Presequence protease, mitochondrial	PITRM1	0.926012	1.75787	_K(ac)HLLNGDNMR_	-0.85261
P06576	124	ATP synthase subunit beta, mitochondrial	ATP5B	1.7614	1.75818	_GQK(ac)VLDSGAPIK_	0.72212
Q9BV79	267	Trans-2-enoyl-CoA reductase, mitochondrial	MECR	1.07893	1.78136	_LALNCVGGK(ac)SSTELLR_	-0.43042
P05787	295	Keratin, type II cytoskeletal 8	KRT8	1.50743	1.78728	_YEELQSLAGK(ac)HGDDLRR_	1.1511
Q9HD33	144	39S ribosomal protein L47, mitochondrial	MRPL47	1.17368	1.80633	_VVDSMDALDK(ac)VVQER_	-0.068273
P61604	99	10 kDa heat shock protein, mitochondrial	HSPE1	1.11787	1.81587	_DGDILGK(ac)YVD_	0.0063688
P42704	613	Leucine-rich PPR motif-containing protein, mitochondrial	LRPPRC	1.22587	1.85746	_QYFHQLEK(ac)MNVK_	-0.041304
P35914	93	Hydroxymethylglutaryl-CoA lyase, mitochondrial	HMGCL	1.49849	1.86002	_WVPQMGDHTEVLK(ac)GIQK_	0.54397
P48735	155	Isocitrate dehydrogenase [NADP], mitochondrial	IDH2	1.56954	1.89768	_EPIICK(ac)NIPR_	-0.48282
P09622	143	Dihydrolipoyl dehydrogenase, mitochondrial	DLD	1.29971	1.93356	_ALTGGIAHLFK(ac)QNK_	1.2581
Q02218	970	2-oxoglutarate dehydrogenase, mitochondrial	OGDH	1.24635	1.94606	_NQGYYDYVK(ac)PR_	-0.18667
P38646	288	Stress-70 protein, mitochondrial	HSPA9	1.1209	1.94696	_HIVK(ac)EFK_	0.25258
P40926	157	Malate dehydrogenase, mitochondrial	MDH2	1.33964	1.94825	_K(ac)HGVYNPNK_	-0.24971
P36542	55	ATP synthase subunit gamma, mitochondrial	ATP5C1	1.76149	2.00997	_MVAAAK(ac)YAR_	1.022
P05141	166	ADP/ATP translocase 2	SLC25A5	1.26976	2.02409	_IYK(ac)SDGIK_	-1.0977
Q9NVI7	539	ATPase family AAA domain-containing protein 3A	ATAD3A	1.46959	2.02515	_MYFDK(ac)YVLKPATEGK_	0.67411
P48047	60	ATP synthase subunit O, mitochondrial	ATP5O	1.28041	2.04086	_LEQVEK(ac)ELLR_	-0.127
Q9Y6N5	135	Sulfide:quinone oxidoreductase, mitochondrial	SQRDL	1.5269	2.05664	_NCIHTDDDEK(ac)ISYR_	-0.60018
P04406	254	Glyceraldehyde-3-phosphate dehydrogenase	GAPDH	1.50299	2.07546	_PAK(ac)YDDIKK_	0.18344
O75390	450	Citrate synthase, mitochondrial	CS	1.53428	2.10593	_PK(ac)SMSTEGLMK_	-0.64657
Q8TCS8	285	Polyribonucleotide nucleotidyltransferase 1, mitochondrial	PNPT1	1.07136	2.12861	_LFTPSPEIVK(ac)YTHK_	-0.23663
P05787	178	Keratin, type II cytoskeletal 8	KRT8	1.73968	2.13634	_NK(ac)YEDEINKR_	-1.8211
P82933	287	28S ribosomal protein S9, mitochondrial	MRPS9	1.28337	2.17685	_AEAIVYK(ac)HGSGR_	2.5842
P36551	314	Oxygen-dependent coproporphyrinogen-III oxidase, mitochondrial	CPOX	1.70117	2.17908	_EACDQHGPDLYPK(ac)FK_	0.23599
Q9NUJ1	101	Mycophenolic acid acyl-glucuronide esterase, mitochondrial	ABHD10	1.7153	2.20269	_ALAIEEFCK(ac)SLGHACIR_	-0.58518
P38646	394	Stress-70 protein, mitochondrial	HSPA9	1.38521	2.22173	_MPK(ac)VQQTVQDLFGR_	-1.1308
P49411	234	Elongation factor Tu, mitochondrial	TUFM	1.20057	2.25734	_DPELGLK(ac)SVQK_	0.46546
P13073	53	Cytochrome c oxidase subunit 4 isoform 1, mitochondrial	COX4I1	2.00711	2.42854	_DHPLPEVAHVK(ac)HLSASQK_	-0.40468
Q8N465	101	D-2-hydroxyglutarate dehydrogenase, mitochondrial	D2HGDH	1.46673	2.46767	_GCSK(ac)VLLR_	-0.54601
P25705	305	ATP synthase subunit alpha, mitochondrial	ATP5A1	1.31891	2.5125	_DNGK(ac)HALIIYDDLSK_	-0.964
P25705	539	ATP synthase subunit alpha, mitochondrial	ATP5A1	1.4434	2.52137	_ISEQSDAK(ac)LK_	0.039591
Q6NVY1	353	3-hydroxyisobutyryl-CoA hydrolase, mitochondrial	HIBCH	1.49548	2.59592	_AVLIDK(ac)DQSPK_	0.31061
Q9UJZ1	145	Stomatin-like protein 2, mitochondrial	STOML2	1.17593	2.59808	_LSLDK(ac)VFR_	1.819
P13073	87	Cytochrome c oxidase subunit 4 isoform 1, mitochondrial	COX4I1	2.06101	2.64159	_FK(ac)ESFAEMNR_	0.039122
P40939	415	Trifunctional enzyme subunit alpha, mitochondrial	HADHA	1.17671	2.71621	_K(ac)ALTSFER_	0.48144
P31040	547	Succinate dehydrogenase [ubiquinone] flavoprotein subunit, mitochondrial	SDHA	1.75208	2.9292	_LYGDLK(ac)HLK_	-1.4139
Q9BPW8	146	Protein NipSnap homolog 1	NIPSNAP1	1.26247	2.96209	_NNK(ac)EYLEFR_	2.057
Q9BSH5	15	Haloacid dehalogenase-like hydrolase domain-containing protein 3	HDHD3	0.948317	3.05717	_LLTWDVK(ac)DTLLR_	1.5552
O75947	149	ATP synthase subunit d, mitochondrial	ATP5H	1.36203	3.84586	_K(ac)YPYWPHQPIENL_	-0.29983
Q9Y305	103	Acyl-coenzyme A thioesterase 9, mitochondrial	ACOT9	1.00769		_EK(ac)YLTVQNTVR_	0.091874
